# Supplementary material for: A high‐salt diet induces synaptic loss and memory impairment via gut microbiota and butyrate in mice
Source: Imeta. 2023 Mar 21;2(2):e97. doi: 10.1002/imt2.97 (PMC10989808; doi:10.1002/imt2.97)
Supplement: Supplementary file 1 — Supporting Information. [file IMT2-2-e97-s003.xlsx]

## Sheet: up regulated genes
#ID	Gene_type	Symbol	rNSD1_Count	rNSD2_Count	rNSD3_Count	rNSD4_Count	rNSD5_Count	rNSD6_Count	rNSD7_Count	rNSD8_Count	rHSD1_Count	rHSD2_Count	rHSD3_Count	rHSD4_Count	rHSD5_Count	rHSD6_Count	rHSD7_Count	rHSD8_Count	rNSD1_CPM	rNSD2_CPM	rNSD3_CPM	rNSD4_CPM	rNSD5_CPM	rNSD6_CPM	rNSD7_CPM	rNSD8_CPM	rHSD1_CPM	rHSD2_CPM	rHSD3_CPM	rHSD4_CPM	rHSD5_CPM	rHSD6_CPM	rHSD7_CPM	rHSD8_CPM	Pvalue	log2FC	regulated	COG_class	COG_class_annotation	GO_annotation	KEGG_annotation	KEGG_pathway_annotation	KOG_class	KOG_class_annotation	Pfam_annotation	Swiss-Prot_annotation	eggNOG_class	eggNOG_class_annotation	NR_annotation
ENSMUSG00000028560	Known_gene	Usp1	8	3	9	14	13	10	7	15	35	22	33	15	32	8	4	10	3.6536	1.4971	3.9675	6.9961	5.8043	5.243	2.5999	7.6737	16.4279	10.9792	17.3705	6.4383	16.2695	3.4278	1.8128	3.0088	0.0126311	1.02607	up	--	--	Biological Process: skeletal system development (GO:0001501);; Molecular Function: cysteine-type endopeptidase activity (GO:0004197);; Molecular Function: thiol-dependent ubiquitin-specific protease activity (GO:0004843);; Cellular Component: nucleoplasm (GO:0005654);; Biological Process: regulation of DNA repair (GO:0006282);; Biological Process: ubiquitin-dependent protein catabolic process (GO…	K11832|0.0e+00|mmu:230484|K11832 ubiquitin carboxyl-terminal hydrolase 1 [EC:3.4.19.12] | (RefSeq) Usp1; ubiquitin specific peptidase 1	Fanconi anemia pathway (ko03460)	[O]	Posttranslational modification, protein turnover, chaperones	Ubiquitin carboxyl-terminal hydrolase	Ubiquitin carboxyl-terminal hydrolase 1 OS=Mus musculus OX=10090 GN=Usp1 PE=1 SV=1	O	Posttranslational modification, protein turnover, chaperones	ubiquitin carboxyl-terminal hydrolase 1 isoform 1 [Mus musculus]
ENSMUSG00000039477	Known_gene	Tnrc18	17	7	19	18	23	18	11	26	47	24	39	42	64	11	11	15	7.7639	3.4931	8.3759	8.995	10.2691	9.4373	4.0856	13.3011	22.0604	11.9774	20.5287	18.0273	32.539	4.7132	4.9853	4.5132	0.016823	0.879492	up	--	--	Molecular Function: chromatin binding (GO:0003682);;	--	--	--	--	BAH domain	Trinucleotide repeat-containing gene 18 protein OS=Mus musculus OX=10090 GN=Tnrc18 PE=1 SV=2	S	Function unknown	trinucleotide repeat-containing gene 18 protein isoform X8 [Mus musculus]
ENSMUSG00000046269	Known_gene	Usp27x	0	2	3	3	7	1	0	3	9	0	6	7	5	5	3	11	0	0.998	1.3225	1.4992	3.1254	0.5243	0	1.5347	4.2243	0	3.1583	3.0046	2.5421	2.1424	1.3596	3.3097	0.0236226	1.19355	up	--	--	Biological Process: ubiquitin-dependent protein catabolic process (GO:0006511);; Molecular Function: zinc ion binding (GO:0008270);; Biological Process: protein deubiquitination (GO:0016579);; Molecular Function: thiol-dependent ubiquitinyl hydrolase activity (GO:0036459);;	K11366|7.5e-264|mmu:54651|K11366 ubiquitin carboxyl-terminal hydrolase 22/27/51 [EC:3.4.19.12] | (RefSeq) Usp27x, Sfc11, Usp27; ubiquitin specific peptidase 27, X chromosome	--	[O]	Posttranslational modification, protein turnover, chaperones	Ubiquitin carboxyl-terminal hydrolase	Ubiquitin carboxyl-terminal hydrolase 27 OS=Mus musculus OX=10090 GN=Usp27 PE=1 SV=2	O	Posttranslational modification, protein turnover, chaperones	Usp27x protein, partial [Mus musculus]
ENSMUSG00000027488	Known_gene	Snta1	12	6	8	13	12	8	6	11	12	13	23	16	22	10	8	15	5.4804	2.9941	3.5267	6.4964	5.3578	4.1944	2.2285	5.6274	5.6324	6.4877	12.1067	6.8676	11.1853	4.2848	3.6257	4.5132	0.0302921	0.650535	up	--	--	Biological Process: regulation of heart rate (GO:0002027);; Molecular Function: structural molecule activity (GO:0005198);; Molecular Function: sodium channel regulator activity (GO:0017080);; Molecular Function: PDZ domain binding (GO:0030165);; Cellular Component: neuromuscular junction (GO:0031594);; Cellular Component: macromolecular complex (GO:0032991);; Cellular Component: sarcolemma (GO:0…	K12196|2.0e-87|pps:100979126|K12196 vacuolar protein-sorting-associated protein 4 | (RefSeq) SNTB2, VPS4A; vacuolar protein sorting-associated protein 4A	Endocytosis (ko04144);; Necroptosis (ko04217)	[W]	Extracellular structures	PH domain	Alpha-1-syntrophin OS=Mus musculus OX=10090 GN=Snta1 PE=1 SV=1	O	Posttranslational modification, protein turnover, chaperones	alpha-1-syntrophin [Mus musculus]
ONT.15213	New_gene	ONT.15213	7	3	3	4	5	5	3	5	17	11	21	7	32	6	3	3	3.1969	1.4971	1.3225	1.9989	2.2324	2.6215	1.1142	2.5579	7.9793	5.4896	11.0539	3.0046	16.2695	2.5709	1.3596	0.9026	0.00150735	1.53029	up	--	--	Molecular Function: nucleotide binding (GO:0000166);; Molecular Function: molecular_function (GO:0003674);; Molecular Function: catalytic activity (GO:0003824);; Molecular Function: methionine adenosyltransferase activity (GO:0004478);; Molecular Function: binding (GO:0005488);; Molecular Function: protein binding (GO:0005515);; Molecular Function: ATP binding (GO:0005524);; Cellular Component: c…	K00789|1.3e-09|etl:114072380|K00789 S-adenosylmethionine synthetase [EC:2.5.1.6] | (RefSeq) MAT2A; S-adenosylmethionine synthase	Cysteine and methionine metabolism (ko00270);; Biosynthesis of amino acids (ko01230)	[H]	Coenzyme transport and metabolism	--	S-adenosylmethionine synthase isoform type-2 OS=Mus musculus OX=10090 GN=Mat2a PE=1 SV=2	H	Coenzyme transport and metabolism	mCG129313, isoform CRA_b, partial [Mus musculus]
ONT.13728	New_gene	ONT.13728	2	3	6	3	2	9	3	4	14	5	2	7	11	5	6	11	0.9134	1.4971	2.645	1.4992	0.893	4.7187	1.1142	2.0463	6.5712	2.4953	1.0528	3.0046	5.5926	2.1424	2.7192	3.3097	0.0443425	0.891629	up	--	--	--	--	--	--	--	--	--	--	--	uncharacterized protein LOC117720945 [Arvicanthis niloticus]
ENSMUSG00000066607	Known_gene	Insyn1	2	7	6	3	10	12	7	7	11	8	12	7	12	12	11	15	0.9134	3.4931	2.645	1.4992	4.4648	6.2916	2.5999	3.5811	5.1631	3.9925	6.3165	3.0046	6.1011	5.1417	4.9853	4.5132	0.0291207	0.695791	up	--	--	Cellular Component: postsynaptic density of dendrite (GO:0014069);; Biological Process: inhibitory postsynaptic potential (GO:0060080);;	--	--	--	--	Domain of unknown function (DUF4589)	Inhibitory synaptic factor 1 OS=Mus musculus OX=10090 GN=Insyn1 PE=1 SV=1	S	Function unknown	inhibitory synaptic factor 1 [Mus musculus]
ENSMUSG00000039633	Known_gene	Lonrf1	1	7	5	3	7	0	5	5	3	6	10	15	15	4	4	10	0.4567	3.4931	2.2042	1.4992	3.1254	0	1.8571	2.5579	1.4081	2.9943	5.2638	6.4383	7.6263	1.7139	1.8128	3.0088	0.0199152	1.02474	up	[S]	Function unknown	Molecular Function: metal ion binding (GO:0046872);;	K12015|3.1e-08|ipu:108267931|K12015 tripartite motif-containing protein 39 [EC:2.3.2.27] | (RefSeq) E3 ubiquitin-protein ligase TRIM39-like	--	[O]	Posttranslational modification, protein turnover, chaperones	ATP-dependent protease La (LON) substrate-binding domain	LON peptidase N-terminal domain and RING finger protein 1 OS=Mus musculus OX=10090 GN=Lonrf1 PE=1 SV=2	O	Posttranslational modification, protein turnover, chaperones	LON peptidase N-terminal domain and RING finger protein 1 [Mus musculus]
ENSMUSG00000059824	Known_gene	Dbp	14	11	16	23	34	23	38	29	53	44	106	26	75	20	6	13	6.3938	5.4892	7.0534	11.4936	15.1803	12.0588	14.1138	14.8358	24.8766	21.9585	55.7961	11.1598	38.1316	8.5695	2.7192	3.9114	0.0252051	0.942201	up	--	--	Molecular Function: RNA polymerase II regulatory region sequence-specific DNA binding (GO:0000977);; Molecular Function: transcription factor activity, sequence-specific DNA binding (GO:0003700);; Cellular Component: nucleus (GO:0005634);; Biological Process: regulation of transcription from RNA polymerase II promoter (GO:0006357);; Biological Process: circadian rhythm (GO:0007623);;	K09056|8.9e-145|mcal:110297875|K09056 albumin D box-binding protein | (RefSeq) Dbp; D site-binding protein	--	[K]	Transcription	Basic region leucine zipper	D site-binding protein OS=Mus musculus OX=10090 GN=Dbp PE=1 SV=2	K	Transcription	D site-binding protein [Mus musculus]
ENSMUSG00000031584	Known_gene	Gsr	9	16	11	12	18	10	24	27	23	29	35	27	31	14	14	25	4.1103	7.9843	4.8492	5.9966	8.0367	5.243	8.914	13.8127	10.7955	14.4726	18.4232	11.589	15.7611	5.9987	6.3449	7.522	0.0146786	0.673786	up	[C]	Energy production and conversion	Molecular Function: glutathione-disulfide reductase activity (GO:0004362);; Cellular Component: cytoplasm (GO:0005737);; Biological Process: glutathione metabolic process (GO:0006749);; Biological Process: cell redox homeostasis (GO:0045454);; Molecular Function: flavin adenine dinucleotide binding (GO:0050660);; Molecular Function: NADP binding (GO:0050661);;	K00383|1.7e-288|mmu:14782|K00383 glutathione reductase (NADPH) [EC:1.8.1.7] | (RefSeq) Gsr, AI325518, D8Ertd238e, Gr-1, Gr1; glutathione reductase	Glutathione metabolism (ko00480);; Thyroid hormone synthesis (ko04918)	[Q]	Secondary metabolites biosynthesis, transport and catabolism	Pyridine nucleotide-disulphide oxidoreductase	Glutathione reductase, mitochondrial OS=Mus musculus OX=10090 GN=Gsr PE=1 SV=3	C	Energy production and conversion	glutathione reductase, mitochondrial precursor [Mus musculus]
ENSMUSG00000036955	Known_gene	Kif1bp	35	20	23	58	80	86	40	87	130	115	118	94	143	43	27	41	15.9845	9.9804	10.1392	28.9838	35.7185	45.0895	14.8566	44.5075	61.0181	57.3915	62.1126	40.3469	72.7042	18.4244	12.2366	12.3361	0.0495589	0.733899	up	--	--	Molecular Function: molecular_function (GO:0003674);; Molecular Function: binding (GO:0005488);; Molecular Function: protein binding (GO:0005515);; Cellular Component: cellular_component (GO:0005575);; Cellular Component: intracellular (GO:0005622);; Cellular Component: cell (GO:0005623);; Cellular Component: cytoplasm (GO:0005737);; Cellular Component: mitochondrion (GO:0005739);; Biological Pro…	K23845|1.8e-213|mmu:72320|K23845 KIF-binding protein | (RefSeq) Kifbp, 0710007C18Rik, 2510003E04Rik, KBP, Kif1bp, mKIAA1279; kinesin family binding protein	--	--	--	KIF-1 binding protein C terminal	KIF-binding protein OS=Mus musculus OX=10090 GN=Kifbp PE=1 SV=2	S	Function unknown	2510003E04Rik protein [Mus musculus]
ENSMUSG00000002221	Known_gene	Paxip1	3	7	18	11	3	10	12	7	7	17	12	14	11	18	13	16	1.3701	3.4931	7.935	5.4969	1.3394	5.243	4.457	3.5811	3.2856	8.484	6.3165	6.0091	5.5926	7.7126	5.8917	4.8141	0.0495501	0.624938	up	--	--	--	K14972|0.0e+00|mmu:55982|K14972 PAX-interacting protein 1 | (RefSeq) Paxip1, D5Ertd149e, PTIP; PAX interacting (with transcription-activation domain) protein 1	--	[KTDL]	Transcription;; Signal transduction mechanisms;; Cell cycle control, cell division, chromosome partitioning;; Replication, recombination and repair	twin BRCT domain	PAX-interacting protein 1 OS=Mus musculus OX=10090 GN=Paxip1 PE=1 SV=1	K	Transcription	PAX-interacting protein 1 [Mus musculus]
ENSMUSG00000029234	Known_gene	Tmem165	5	7	9	11	9	4	12	11	21	14	8	14	11	9	7	23	2.2835	3.4931	3.9675	5.4969	4.0183	2.0972	4.457	5.6274	9.8568	6.9868	4.211	6.0091	5.5926	3.8563	3.1725	6.9202	0.0296617	0.649035	up	[R]	General function prediction only	Cellular Component: integral component of membrane (GO:0016021);;	K23541|4.2e-171|mmu:21982|K23541 Ca2+/H+ antiporter, TMEM165/GDT1 family | (RefSeq) Tmem165, AV026557, Tpardl, Tparl, pFT27; transmembrane protein 165	--	[S]	Function unknown	Uncharacterized protein family UPF0016	Transmembrane protein 165 OS=Mus musculus OX=10090 GN=Tmem165 PE=1 SV=2	S	Function unknown	transmembrane protein 165 precursor [Mus musculus]
ENSMUSG00000042851	Known_gene	Zc3h6	8	15	15	8	15	13	11	7	38	24	29	14	19	16	8	13	3.6536	7.4853	6.6125	3.9978	6.6972	6.8159	4.0856	3.5811	17.8361	11.9774	15.265	6.0091	9.66	6.8556	3.6257	3.9114	0.0100094	0.828454	up	--	--	Molecular Function: metal ion binding (GO:0046872);;	--	--	[A]	RNA processing and modification	Zinc finger domain	Zinc finger CCCH domain-containing protein 6 OS=Mus musculus OX=10090 GN=Zc3h6 PE=2 SV=2	S	Function unknown	zinc finger CCCH domain-containing protein 6 [Mus musculus]
ENSMUSG00000021102	Known_gene	Glrx5	12	24	20	15	25	44	17	62	119	69	145	47	104	18	14	32	5.4804	11.9764	8.8167	7.4958	11.162	23.069	6.3141	31.718	55.855	34.4349	76.3248	20.1734	52.8758	7.7126	6.3449	9.6282	0.00275705	1.32381	up	[O]	Posttranslational modification, protein turnover, chaperones	Molecular Function: electron carrier activity (GO:0009055);; Molecular Function: protein disulfide oxidoreductase activity (GO:0015035);;	K07390|2.6e-78|mmu:73046|K07390 monothiol glutaredoxin | (RefSeq) Glrx5; glutaredoxin 5	--	[O]	Posttranslational modification, protein turnover, chaperones	Glutaredoxin	Glutaredoxin-related protein 5, mitochondrial OS=Mus musculus OX=10090 GN=Glrx5 PE=1 SV=2	O	Posttranslational modification, protein turnover, chaperones	glutaredoxin-related protein 5, mitochondrial [Mus musculus]
ENSMUSG00000055078	Known_gene	Gabra5	49	20	41	35	58	46	31	49	84	97	76	61	48	58	37	78	22.3783	9.9804	18.0743	17.4902	25.8959	24.1176	11.5139	25.0674	39.4271	48.4085	40.0047	26.1825	24.4042	24.8516	16.7687	23.4686	0.00267199	0.713901	up	--	--	Biological Process: behavioral fear response (GO:0001662);; Molecular Function: GABA-A receptor activity (GO:0004890);; Molecular Function: extracellular ligand-gated ion channel activity (GO:0005230);; Cellular Component: nucleoplasm (GO:0005654);; Cellular Component: cytosol (GO:0005829);; Cellular Component: plasma membrane (GO:0005886);; Biological Process: chloride transport (GO:0006821);; B…	K05175|1.5e-267|mmu:110886|K05175 gamma-aminobutyric acid receptor subunit alpha | (RefSeq) Gabra5, A230018I05Rik; gamma-aminobutyric acid (GABA) A receptor, subunit alpha 5	Neuroactive ligand-receptor interaction (ko04080);; Retrograde endocannabinoid signaling (ko04723);; GABAergic synapse (ko04727);; Taste transduction (ko04742);; Morphine addiction (ko05032);; Nicotine addiction (ko05033)	[T]	Signal transduction mechanisms	Neurotransmitter-gated ion-channel ligand binding domain	Gamma-aminobutyric acid receptor subunit alpha-5 OS=Mus musculus OX=10090 GN=Gabra5 PE=1 SV=1	U	Intracellular trafficking, secretion, and vesicular transport	gamma-aminobutyric acid receptor subunit alpha-5 precursor [Mus musculus]
ENSMUSG00000023067	Known_gene	Cdkn1a	37	46	62	55	41	45	55	33	35	57	51	90	79	51	73	203	16.8979	22.9548	27.3318	27.4846	18.3057	23.5933	20.4279	16.8822	16.4279	28.4462	26.8453	38.63	40.1653	21.8522	33.0842	61.0786	0.00291031	0.725197	up	--	--	Biological Process: G1/S transition of mitotic cell cycle (GO:0000082);; Biological Process: G2/M transition of mitotic cell cycle (GO:0000086);; Cellular Component: cyclin-dependent protein kinase holoenzyme complex (GO:0000307);; Molecular Function: cyclin-dependent protein serine/threonine kinase inhibitor activity (GO:0004861);; Cellular Component: nucleolus (GO:0005730);; Biological Process:…	K06625|4.0e-90|mmu:12575|K06625 cyclin-dependent kinase inhibitor 1A | (RefSeq) Cdkn1a, CAP20, CDKI, CIP1, Cdkn1, P21, SDI1, Waf1, mda6, p21Cip1, p21WAF; cyclin-dependent kinase inhibitor 1A (P21)	Endocrine resistance (ko01522);; Platinum drug resistance (ko01524);; ErbB signaling pathway (ko04012);; HIF-1 signaling pathway (ko04066);; FoxO signaling pathway (ko04068);; Cell cycle (ko04110);; p53 signaling pathway (ko04115);; PI3K-Akt signaling pathway (ko04151);; Cellular senescence (ko04218);; JAK-STAT signaling pathway (ko04630);; Oxytocin signaling pathway (ko04921);; Parathyroid hormo…	[T]	Signal transduction mechanisms	Cyclin-dependent kinase inhibitor	Cyclin-dependent kinase inhibitor 1 OS=Mus musculus OX=10090 GN=Cdkn1a PE=1 SV=4	T	Signal transduction mechanisms	cyclin-dependent kinase inhibitor 1 [Mus musculus]
ENSMUSG00000031834	Known_gene	Pik3r2	38	34	49	73	85	62	26	85	131	111	123	81	152	46	24	58	17.3546	16.9666	21.601	36.4796	37.9509	32.5064	9.6568	43.4843	61.4875	55.3953	64.7445	34.767	77.28	19.7099	10.877	17.451	0.041398	0.687409	up	--	--	Biological Process: signal transduction (GO:0007165);;	K02649|0.0e+00|mmu:18709|K02649 phosphoinositide-3-kinase regulatory subunit alpha/beta/delta | (RefSeq) Pik3r2, p85beta; phosphoinositide-3-kinase regulatory subunit 2	EGFR tyrosine kinase inhibitor resistance (ko01521);; Endocrine resistance (ko01522);; Platinum drug resistance (ko01524);; ErbB signaling pathway (ko04012);; Ras signaling pathway (ko04014);; Rap1 signaling pathway (ko04015);; cAMP signaling pathway (ko04024);; Chemokine signaling pathway (ko04062);; HIF-1 signaling pathway (ko04066);; FoxO signaling pathway (ko04068);; Phosphatidylinositol sign…	[T]	Signal transduction mechanisms	Phosphatidylinositol 3-kinase regulatory subunit P85 inter-SH2 domain	Phosphatidylinositol 3-kinase regulatory subunit beta OS=Mus musculus OX=10090 GN=Pik3r2 PE=1 SV=2	T	Signal transduction mechanisms	phosphatidylinositol 3-kinase regulatory subunit beta [Mus musculus]
ENSMUSG00000008305	Known_gene	Tle1	10	7	8	16	14	7	8	8	17	16	18	16	14	15	6	16	4.567	3.4931	3.5267	7.9955	6.2507	3.6701	2.9713	4.0926	7.9793	7.9849	9.4748	6.8676	7.1179	6.4271	2.7192	4.8141	0.0347214	0.598939	up	--	--	Cellular Component: nucleus (GO:0005634);; Biological Process: regulation of transcription, DNA-templated (GO:0006355);;	K04497|0.0e+00|xma:102219412|K04497 groucho | (RefSeq) transducin-like enhancer protein 3-B isoform X4	Wnt signaling pathway (ko04310);; Notch signaling pathway (ko04330)	[B]	Chromatin structure and dynamics	Groucho/TLE N-terminal Q-rich domain	Transducin-like enhancer protein 1 OS=Mus musculus OX=10090 GN=Tle1 PE=1 SV=2	S	Function unknown	unnamed protein product [Mus musculus]
ENSMUSG00000021681	Known_gene	Aggf1	19	12	13	16	13	9	19	24	37	20	57	16	39	16	7	12	8.6773	5.9882	5.7309	7.9955	5.8043	4.7187	7.0569	12.2779	17.3667	9.9811	30.0035	6.8676	19.8284	6.8556	3.1725	3.6106	0.0355943	0.755371	up	[T]	Signal transduction mechanisms	Biological Process: blood vessel development (GO:0001568);; Biological Process: vasculogenesis (GO:0001570);; Biological Process: regulation of endothelial cell proliferation (GO:0001936);; Biological Process: positive regulation of endothelial cell proliferation (GO:0001938);; Biological Process: vasculature development (GO:0001944);; Molecular Function: nucleic acid binding (GO:0003676);; Molec…	K13094|4.2e-06|crg:105331958|K13094 RNA-binding protein 5/10 | (RefSeq) RNA-binding protein 5-like	--	[R]	General function prediction only	OCRE domain	Angiogenic factor with G patch and FHA domains 1 OS=Mus musculus OX=10090 GN=Aggf1 PE=2 SV=1	A	RNA processing and modification	angiogenic factor with G patch and FHA domains 1 [Mus musculus]
ENSMUSG00000042680	Known_gene	Garem1	7	2	5	11	4	4	3	6	11	14	18	4	13	7	7	14	3.1969	0.998	2.2042	5.4969	1.7859	2.0972	1.1142	3.0695	5.1631	6.9868	9.4748	1.7169	6.6095	2.9993	3.1725	4.2123	0.00468563	1.06095	up	--	--	Biological Process: epidermal growth factor receptor signaling pathway (GO:0007173);; Biological Process: positive regulation of cell proliferation (GO:0008284);; Molecular Function: proline-rich region binding (GO:0070064);; Biological Process: positive regulation of ERK1 and ERK2 cascade (GO:0070374);; Biological Process: cellular response to epidermal growth factor stimulus (GO:0071364);;	--	--	--	--	Cell-cycle sustaining, positive selection,	GRB2-associated and regulator of MAPK protein OS=Mus musculus OX=10090 GN=Garem1 PE=1 SV=2	S	Function unknown	mKIAA4238 protein, partial [Mus musculus]
ENSMUSG00000079484	Known_gene	Phyhd1	9	15	16	5	10	5	20	8	10	16	10	11	6	24	27	35	4.1103	7.4853	7.0534	2.4986	4.4648	2.6215	7.4283	4.0926	4.6937	7.9849	5.2638	4.7214	3.0505	10.2834	12.2366	10.5308	0.0472341	0.677831	up	[Q]	Secondary metabolites biosynthesis, transport and catabolism	--	K00477|3.5e-140|ptg:102969046|K00477 phytanoyl-CoA hydroxylase [EC:1.14.11.18] | (RefSeq) PHYHD1; phytanoyl-CoA dioxygenase domain containing 1	Peroxisome (ko04146)	[I]	Lipid transport and metabolism	Phytanoyl-CoA dioxygenase (PhyH)	Phytanoyl-CoA dioxygenase domain-containing protein 1 OS=Mus musculus OX=10090 GN=Phyhd1 PE=1 SV=2	Q	Secondary metabolites biosynthesis, transport and catabolism	phytanoyl-CoA dioxygenase domain-containing protein 1 isoform 3 [Mus musculus]
ENSMUSG00000041429	Known_gene	Nthl1	8	14	16	6	6	7	11	8	12	8	14	15	15	15	17	24	3.6536	6.9863	7.0534	2.9983	2.6789	3.6701	4.0856	4.0926	5.6324	3.9925	7.3693	6.4383	7.6263	6.4271	7.7045	7.2211	0.0144399	0.660465	up	[L]	Replication, recombination and repair	Molecular Function: oxidized pyrimidine nucleobase lesion DNA N-glycosylase activity (GO:0000703);; Molecular Function: DNA binding (GO:0003677);; Molecular Function: endonuclease activity (GO:0004519);; Cellular Component: nucleus (GO:0005634);; Cellular Component: mitochondrion (GO:0005739);; Biological Process: base-excision repair, AP site formation (GO:0006285);; Molecular Function: metal io…	K10773|4.8e-169|mmu:18207|K10773 endonuclease III [EC:4.2.99.18] | (RefSeq) Nthl1, Nth1, Octs3; nth (endonuclease III)-like 1 (E.coli)	Base excision repair (ko03410)	[L]	Replication, recombination and repair	HhH-GPD superfamily base excision DNA repair protein	Endonuclease III-like protein 1 OS=Mus musculus OX=10090 GN=Nthl1 PE=2 SV=2	L	Replication, recombination and repair	endonuclease III-like protein 1 isoform 1 [Mus musculus]
ENSMUSG00000047843	Known_gene	Bri3	6	6	8	18	22	37	4	38	92	52	101	27	75	9	15	22	2.7402	2.9941	3.5267	8.995	9.8226	19.399	1.4857	19.4401	43.182	25.951	53.1642	11.589	38.1316	3.8563	6.7981	6.6194	0.00463804	1.47137	up	--	--	Cellular Component: integral component of membrane (GO:0016021);; Molecular Function: identical protein binding (GO:0042802);;	--	--	[S]	Function unknown	Uncharacterized conserved protein (DUF2367)	Brain protein I3 OS=Mus musculus OX=10090 GN=Bri3 PE=2 SV=2	S	Function unknown	brain protein I3 isoform 1 [Mus musculus]
ENSMUSG00000026158	Known_gene	Ogfrl1	48	29	48	64	54	52	46	56	77	89	85	75	90	66	64	64	21.9216	14.4715	21.1601	31.9821	24.11	27.2634	17.0851	28.6485	36.1415	44.4161	44.7421	32.1916	45.7579	28.2794	29.0053	19.2563	0.00109844	0.643516	up	--	--	Molecular Function: opioid receptor activity (GO:0004985);; Cellular Component: membrane (GO:0016020);;	--	--	--	--	Opioid growth factor receptor (OGFr) conserved region	Opioid growth factor receptor-like protein 1 OS=Mus musculus OX=10090 GN=Ogfrl1 PE=1 SV=2	S	Function unknown	opioid growth factor receptor-like protein 1 isoform 2 [Mus musculus]
ENSMUSG00000002831	Known_gene	Plin4	3	9	5	2	2	5	9	6	9	33	32	38	16	17	28	25	1.3701	4.4912	2.2042	0.9994	0.893	2.6215	3.3427	3.0695	4.2243	16.4689	16.8441	16.3104	8.1347	7.2841	12.6898	7.522	1.9255e-10	2.29424	up	--	--	Cellular Component: cellular_component (GO:0005575);; Cellular Component: intracellular (GO:0005622);; Cellular Component: cell (GO:0005623);; Cellular Component: cytoplasm (GO:0005737);; Cellular Component: lipid droplet (GO:0005811);; Cellular Component: cytosol (GO:0005829);; Cellular Component: plasma membrane (GO:0005886);; Cellular Component: membrane (GO:0016020);; Cellular Component: orga…	K20254|8.1e-195|mmu:57435|K20254 perilipin-4 | (RefSeq) Plin4, S3-12, mKIAA1881; perilipin 4	PPAR signaling pathway (ko03320)	--	--	Perilipin family	Perilipin-4 OS=Mus musculus OX=10090 GN=Plin4 PE=1 SV=2	S	Function unknown	plasma membrane associated protein, S3-12 [Mus musculus]
ONT.14131	New_gene	ONT.14131	6	3	5	3	2	2	8	1	3	4	5	5	7	4	16	21	2.7402	1.4971	2.2042	1.4992	0.893	1.0486	2.9713	0.5116	1.4081	1.9962	2.6319	2.1461	3.5589	1.7139	7.2513	6.3185	0.0158511	1.10438	up	--	--	--	--	--	--	--	--	--	--	--	uncharacterized protein LOC116068419 [Mastomys coucha]
ENSMUSG00000021226	Known_gene	Acot2	6	1	7	2	6	5	1	3	9	6	12	8	6	10	5	9	2.7402	0.499	3.0859	0.9994	2.6789	2.6215	0.3714	1.5347	4.2243	2.9943	6.3165	3.4338	3.0505	4.2848	2.266	2.7079	0.00419142	1.05026	up	[T]	Signal transduction mechanisms	Biological Process: acyl-CoA metabolic process (GO:0006637);; Molecular Function: thiolester hydrolase activity (GO:0016790);;	K01068|3.5e-264|mmu:171210|K01068 acyl-coenzyme A thioesterase 1/2/4 [EC:3.1.2.2] | (RefSeq) Acot2, AA571646, MTE-I, Mte1; acyl-CoA thioesterase 2	Fatty acid elongation (ko00062);; Biosynthesis of unsaturated fatty acids (ko01040);; Ovarian steroidogenesis (ko04913)	--	--	BAAT / Acyl-CoA thioester hydrolase C terminal	Acyl-coenzyme A thioesterase 2, mitochondrial OS=Mus musculus OX=10090 GN=Acot2 PE=1 SV=2	S	Function unknown	acyl-coenzyme A thioesterase 2, mitochondrial precursor [Mus musculus]
ENSMUSG00000070803	Known_gene	Cited4	0	0	1	3	2	3	0	2	6	8	4	5	29	0	0	4	0	0	0.4408	1.4992	0.893	1.5729	0	1.0232	2.8162	3.9925	2.1055	2.1461	14.7442	0	0	1.2035	0.00476062	2.24917	up	--	--	Cellular Component: nucleus (GO:0005634);; Biological Process: regulation of transcription, DNA-templated (GO:0006355);;	K22528|2.7e-90|mmu:56222|K22528 Cbp/p300-interacting transactivator 4 | (RefSeq) Cited4, MRG-2, Mrg2; Cbp/p300-interacting transactivator, with Glu/Asp-rich carboxy-terminal domain, 4	--	--	--	CITED	Cbp/p300-interacting transactivator 4 OS=Mus musculus OX=10090 GN=Cited4 PE=1 SV=1	K	Transcription	cbp/p300-interacting transactivator 4 [Mus musculus]
ENSMUSG00000033316	Known_gene	Galnt9	13	12	16	17	18	26	10	33	40	56	34	38	53	22	15	21	5.9371	5.9882	7.0534	8.4953	8.0367	13.6317	3.7142	16.8822	18.7748	27.9472	17.8968	16.3104	26.9463	9.4265	6.7981	6.3185	0.00366016	0.952098	up	[G]	Carbohydrate transport and metabolism	Cellular Component: Golgi membrane (GO:0000139);; Cellular Component: Golgi apparatus (GO:0005794);; Biological Process: protein glycosylation (GO:0006486);; Cellular Component: integral component of membrane (GO:0016021);; Molecular Function: transferase activity, transferring glycosyl groups (GO:0016757);; Molecular Function: carbohydrate binding (GO:0030246);;	K00710|0.0e+00|mcal:110294588|K00710 polypeptide N-acetylgalactosaminyltransferase [EC:2.4.1.41] | (RefSeq) Galnt9; polypeptide N-acetylgalactosaminyltransferase 9 isoform X1	Mucin type O-glycan biosynthesis (ko00512);; Other types of O-glycan biosynthesis (ko00514)	[O]	Posttranslational modification, protein turnover, chaperones	Glycosyl transferase family 2	Polypeptide N-acetylgalactosaminyltransferase 17 OS=Mus musculus OX=10090 GN=Galnt17 PE=1 SV=1	S	Function unknown	polypeptide N-acetylgalactosaminyltransferase 9 isoform A [Mus musculus]
ENSMUSG00000028982	Known_gene	Slc25a33	12	19	27	17	23	23	21	26	43	29	79	29	43	23	20	22	5.4804	9.4813	11.9026	8.4953	10.2691	12.0588	7.7997	13.3011	20.1829	14.4726	41.5838	12.4474	21.8621	9.8549	9.0642	6.6194	0.00666324	0.812493	up	--	--	Biological Process: mitochondrial genome maintenance (GO:0000002);; Biological Process: regulation of oxidative phosphorylation (GO:0002082);; Biological Process: transcription from mitochondrial promoter (GO:0006390);; Biological Process: positive regulation of cell proliferation (GO:0008284);; Molecular Function: pyrimidine nucleotide transmembrane transporter activity (GO:0015218);; Cellular C…	K15116|1.4e-179|mmu:70556|K15116 solute carrier family 25, member 33/36 | (RefSeq) Slc25a33, 5730438N18Rik, Pnc1; solute carrier family 25, member 33	--	[C]	Energy production and conversion	Mitochondrial carrier protein	Solute carrier family 25 member 33 OS=Mus musculus OX=10090 GN=Slc25a33 PE=2 SV=1	S	Function unknown	solute carrier family 25 member 33 [Mus musculus]
ENSMUSG00000034252	Known_gene	Senp6	19	18	25	37	36	41	20	38	111	49	112	52	74	30	17	48	8.6773	8.9823	11.0209	18.4897	16.0733	21.4962	7.4283	19.4401	52.1001	24.4538	58.9543	22.3195	37.6232	12.8543	7.7045	14.4422	0.00141073	1.06449	up	--	--	Cellular Component: nucleoplasm (GO:0005654);; Cellular Component: cytosol (GO:0005829);; Biological Process: protein desumoylation (GO:0016926);; Molecular Function: SUMO-specific endopeptidase activity (GO:0070139);; Biological Process: regulation of spindle assembly (GO:0090169);; Biological Process: regulation of kinetochore assembly (GO:0090234);;	K08595|0.0e+00|mmu:215351|K08595 sentrin-specific protease 6 [EC:3.4.22.68] | (RefSeq) Senp6, 2810017C20Rik, E130319N12Rik, Susp1, mKIAA0797; SUMO/sentrin specific peptidase 6	--	[O]	Posttranslational modification, protein turnover, chaperones	Ulp1 protease family, C-terminal catalytic domain	Sentrin-specific protease 6 OS=Mus musculus OX=10090 GN=Senp6 PE=1 SV=3	O	Posttranslational modification, protein turnover, chaperones	sentrin-specific protease 6 isoform 2 [Mus musculus]
ENSMUSG00000046791	Known_gene	Riox1	3	3	0	3	6	4	2	4	9	5	10	7	12	4	2	8	1.3701	1.4971	0	1.4992	2.6789	2.0972	0.7428	2.0463	4.2243	2.4953	5.2638	3.0046	6.1011	1.7139	0.9064	2.407	0.00867784	1.15644	up	[J]	Translation, ribosomal structure and biogenesis	Molecular Function: iron ion binding (GO:0005506);; Cellular Component: nucleus (GO:0005634);; Molecular Function: oxidoreductase activity, acting on paired donors, with incorporation or reduction of molecular oxygen, 2-oxoglutarate as one donor, and incorporation of one atom each of oxygen into both donors (GO:0016706);;	K16914|0.0e+00|mmu:71952|K16914 bifunctional lysine-specific demethylase and histidyl-hydroxylase NO66 [EC:1.14.11.- 1.14.11.27] | (RefSeq) Riox1, 2410016O06Rik, MAPJD, NO66; ribosomal oxygenase 1	--	[S]	Function unknown	Cupin superfamily protein	Ribosomal oxygenase 1 OS=Mus musculus OX=10090 GN=Riox1 PE=1 SV=2	K	Transcription	ribosomal oxygenase 1 [Mus musculus]
ENSMUSG00000018334	Known_gene	Ksr1	9	9	13	10	9	6	7	10	16	16	6	25	15	17	9	24	4.1103	4.4912	5.7309	4.9972	4.0183	3.1458	2.5999	5.1158	7.5099	7.9849	3.1583	10.7305	7.6263	7.2841	4.0789	7.2211	0.00530338	0.796296	up	[T]	Signal transduction mechanisms	Molecular Function: protein kinase activity (GO:0004672);; Molecular Function: ATP binding (GO:0005524);; Biological Process: intracellular signal transduction (GO:0035556);; Molecular Function: metal ion binding (GO:0046872);;	K14958|0.0e+00|mmu:16706|K14958 kinase suppressor of Ras 1 | (RefSeq) Ksr1, AW492498, B-KSR1, D11Bhm183e, D11Bhm184e, Ksr, RSU2, hb, mKSR1; kinase suppressor of ras 1	Ras signaling pathway (ko04014);; C-type lectin receptor signaling pathway (ko04625);; Tuberculosis (ko05152)	[T]	Signal transduction mechanisms	Protein tyrosine and serine/threonine kinase	Kinase suppressor of Ras 1 OS=Mus musculus OX=10090 GN=Ksr1 PE=1 SV=1	T	Signal transduction mechanisms	kinase suppressor of Ras 1 isoform 1 [Mus musculus]
ENSMUSG00000038342	Known_gene	Mlxip	3	2	3	5	5	0	6	1	6	5	4	7	5	7	2	8	1.3701	0.998	1.3225	2.4986	2.2324	0	2.2285	0.5116	2.8162	2.4953	2.1055	3.0046	2.5421	2.9993	0.9064	2.407	0.0402239	0.805291	up	--	--	Molecular Function: RNA polymerase II regulatory region sequence-specific DNA binding (GO:0000977);; Molecular Function: transcriptional activator activity, RNA polymerase II transcription regulatory region sequence-specific binding (GO:0001228);; Molecular Function: protein dimerization activity (GO:0046983);;	K09113|0.0e+00|mmu:208104|K09113 MAX-like protein X | (RefSeq) Mlxip, AW228700, Mir, bHLHe36; MLX interacting protein	Insulin resistance (ko04931);; Non-alcoholic fatty liver disease (ko04932)	[K]	Transcription	Helix-loop-helix DNA-binding domain	MLX-interacting protein OS=Mus musculus OX=10090 GN=Mlxip PE=1 SV=1	S	Function unknown	MLX-interacting protein isoform 2 [Mus musculus]
ENSMUSG00000060181	Known_gene	Slc35e3	4	14	12	11	10	9	7	11	21	22	22	11	27	12	12	4	1.8268	6.9863	5.29	5.4969	4.4648	4.7187	2.5999	5.6274	9.8568	10.9792	11.5803	4.7214	13.7274	5.1417	5.4385	1.2035	0.030663	0.789867	up	--	--	Molecular Function: nucleotide-sugar transmembrane transporter activity (GO:0005338);; Cellular Component: Golgi apparatus (GO:0005794);; Molecular Function: antiporter activity (GO:0015297);; Cellular Component: integral component of membrane (GO:0016021);; Molecular Function: transmembrane transporter activity (GO:0022857);;	K15285|3.0e-174|mmu:215436|K15285 solute carrier family 35, member E3 | (RefSeq) Slc35e3, 9330166G04Rik, AI481200; solute carrier family 35, member E3	--	[GE]	Carbohydrate transport and metabolism;; Amino acid transport and metabolism	Triose-phosphate Transporter family	Solute carrier family 35 member E3 OS=Mus musculus OX=10090 GN=Slc35e3 PE=2 SV=1	S	Function unknown	solute carrier family 35 member E3 [Mus musculus]
ENSMUSG00000034126	Known_gene	Pomt2	6	2	13	5	7	5	19	8	7	8	11	16	10	14	16	15	2.7402	0.998	5.7309	2.4986	3.1254	2.6215	7.0569	4.0926	3.2856	3.9925	5.7902	6.8676	5.0842	5.9987	7.2513	4.5132	0.049906	0.619406	up	[O]	Posttranslational modification, protein turnover, chaperones	Molecular Function: mannosyltransferase activity (GO:0000030);; Molecular Function: dolichyl-phosphate-mannose-protein mannosyltransferase activity (GO:0004169);; Cellular Component: endoplasmic reticulum membrane (GO:0005789);; Cellular Component: integral component of membrane (GO:0016021);; Biological Process: protein O-linked mannosylation (GO:0035269);; Biological Process: ER-associated misf…	K00728|0.0e+00|mmu:217734|K00728 dolichyl-phosphate-mannose-protein mannosyltransferase [EC:2.4.1.109] | (RefSeq) Pomt2; protein-O-mannosyltransferase 2	Other types of O-glycan biosynthesis (ko00514);; Mannose type O-glycan biosynthesis (ko00515)	[O]	Posttranslational modification, protein turnover, chaperones	Dolichyl-phosphate-mannose-protein mannosyltransferase	Protein O-mannosyl-transferase 2 OS=Mus musculus OX=10090 GN=Pomt2 PE=1 SV=1	O	Posttranslational modification, protein turnover, chaperones	protein O-mannosyl-transferase 2 [Mus musculus]
ENSMUSG00000034686	Known_gene	Prr7	3	0	2	0	5	1	5	4	3	6	13	6	8	1	1	5	1.3701	0	0.8817	0	2.2324	0.5243	1.8571	2.0463	1.4081	2.9943	6.8429	2.5753	4.0674	0.4285	0.4532	1.5044	0.0392258	1.1284	up	--	--	Cellular Component: nucleus (GO:0005634);; Cellular Component: plasma membrane (GO:0005886);; Cellular Component: integral component of membrane (GO:0016021);; Biological Process: negative regulation of protein ubiquitination (GO:0031397);; Molecular Function: long-chain fatty acid binding (GO:0036041);; Cellular Component: neuron projection (GO:0043005);; Molecular Function: ubiquitin-like prote…	--	--	--	--	--	Proline-rich protein 7 OS=Mus musculus OX=10090 GN=Prr7 PE=1 SV=1	U	Intracellular trafficking, secretion, and vesicular transport	proline-rich protein 7 [Mus musculus]
ENSMUSG00000037664	Known_gene	Cdkn1c	4	8	6	2	6	7	8	5	14	13	16	7	17	8	2	10	1.8268	3.9921	2.645	0.9994	2.6789	3.6701	2.9713	2.5579	6.5712	6.4877	8.422	3.0046	8.6432	3.4278	0.9064	3.0088	0.0130641	0.931121	up	--	--	Molecular Function: cyclin-dependent protein serine/threonine kinase inhibitor activity (GO:0004861);; Cellular Component: nucleus (GO:0005634);; Biological Process: cell cycle arrest (GO:0007050);; Biological Process: regulation of mitotic cell cycle (GO:0007346);; Molecular Function: kinase activity (GO:0016301);;	K09993|5.8e-123|mmu:12577|K09993 cyclin-dependent kinase inhibitor 1C | (RefSeq) Cdkn1c, AL024410, CDKI, Kip2, p57(kip2), p57Kip2; cyclin-dependent kinase inhibitor 1C (P57)	Cell cycle (ko04110)	[T]	Signal transduction mechanisms	Cyclin-dependent kinase inhibitor	Cyclin-dependent kinase inhibitor 1C OS=Mus musculus OX=10090 GN=Cdkn1c PE=1 SV=2	T	Signal transduction mechanisms	cyclin-dependent kinase inhibitor 1C isoform 1 [Mus musculus]
ENSMUSG00000026771	Known_gene	Spopl	6	4	9	8	12	7	6	10	20	10	19	13	17	10	4	7	2.7402	1.9961	3.9675	3.9978	5.3578	3.6701	2.2285	5.1158	9.3874	4.9906	10.0012	5.5799	8.6432	4.2848	1.8128	2.1062	0.0447835	0.702855	up	--	--	Cellular Component: nucleus (GO:0005634);; Cellular Component: cytoplasm (GO:0005737);; Biological Process: ubiquitin-dependent protein catabolic process (GO:0006511);; Biological Process: regulation of proteolysis (GO:0030162);; Biological Process: negative regulation of protein ubiquitination (GO:0031397);; Cellular Component: Cul3-RING ubiquitin ligase complex (GO:0031463);; Molecular Function…	K10523|2.4e-229|mmu:76857|K10523 speckle-type POZ protein | (RefSeq) Spopl, 4921517N04Rik, AU014935, BB233739, E430033K04Rik; speckle-type BTB/POZ protein-like	Hedgehog signaling pathway (ko04340)	[DR]	Cell cycle control, cell division, chromosome partitioning;; General function prediction only	BTB/POZ domain	Speckle-type POZ protein-like OS=Mus musculus OX=10090 GN=Spopl PE=2 SV=3	S	Function unknown	speckle-type POZ protein-like isoform a [Mus musculus]
ENSMUSG00000018474	Known_gene	Chd3	80	40	96	121	134	95	56	138	234	125	237	158	273	78	44	77	36.5361	19.9607	42.3202	60.4662	59.8284	49.8082	20.7993	70.5981	109.832	62.3821	124.751	67.8171	138.799	33.4211	19.9411	23.1678	0.0360726	0.704153	up	[S]	Function unknown	Molecular Function: ATP binding (GO:0005524);; Cellular Component: nucleus (GO:0005634);; Cellular Component: nucleoplasm (GO:0005654);; Cellular Component: nucleolus (GO:0005730);; Cellular Component: cytoplasm (GO:0005737);; Cellular Component: centrosome (GO:0005813);; Biological Process: chromatin assembly or disassembly (GO:0006333);; Biological Process: spindle organization (GO:0007051);; B…	K11642|0.0e+00|mmu:216848|K11642 chromodomain-helicase-DNA-binding protein 3 [EC:3.6.4.12] | (RefSeq) Chd3, 2600010P09Rik, AF020312, Chd7, Prp7, Prp9-1; chromodomain helicase DNA binding protein 3	--	[R]	General function prediction only	CHDCT2 (NUC038) domain	Chromodomain-helicase-DNA-binding protein 5 OS=Mus musculus OX=10090 GN=Chd5 PE=1 SV=1	L	Replication, recombination and repair	chromodomain-helicase-DNA-binding protein 3 [Mus musculus]
ENSMUSG00000041740	Known_gene	Rnf10	57	33	63	85	142	201	83	172	232	218	206	218	255	86	55	105	26.0319	16.4676	27.7727	42.4763	63.4003	105.384	30.8275	87.9918	108.894	108.794	108.434	93.5704	129.647	36.8489	24.9264	31.5924	0.0489974	0.708326	up	--	--	Cellular Component: cytoplasm (GO:0005737);; Biological Process: positive regulation of transcription, DNA-templated (GO:0045893);; Biological Process: protein autoubiquitination (GO:0051865);; Molecular Function: ubiquitin protein ligase activity (GO:0061630);;	K13346|3.3e-07|dpe:6603307|K13346 peroxin-10 | (RefSeq) peroxisome biogenesis factor 10	Peroxisome (ko04146)	[O]	Posttranslational modification, protein turnover, chaperones	Ring finger domain	RING finger protein 10 OS=Mus musculus OX=10090 GN=Rnf10 PE=2 SV=2	O	Posttranslational modification, protein turnover, chaperones	RING finger protein 10 isoform 1 [Mus musculus]
ENSMUSG00000029319	Known_gene	Coq2	20	16	20	22	22	27	22	37	47	38	55	34	56	25	15	30	9.134	7.9843	8.8167	10.9939	9.8226	14.156	8.1712	18.9285	22.0604	18.9642	28.9508	14.5935	28.4716	10.7119	6.7981	9.0264	0.0106247	0.702968	up	[H]	Coenzyme transport and metabolism	Molecular Function: 4-hydroxybenzoate decaprenyltransferase activity (GO:0002083);; Biological Process: glycerol metabolic process (GO:0006071);; Biological Process: ubiquinone biosynthetic process (GO:0006744);; Biological Process: isoprenoid biosynthetic process (GO:0008299);; Cellular Component: integral component of mitochondrial inner membrane (GO:0031305);; Molecular Function: 4-hydroxybenz…	K06125|9.4e-215|mmu:71883|K06125 4-hydroxybenzoate polyprenyltransferase [EC:2.5.1.39] | (RefSeq) Coq2, 2310002F18Rik, PHB:PPT; coenzyme Q2 4-hydroxybenzoate polyprenyltransferase	Ubiquinone and other terpenoid-quinone biosynthesis (ko00130)	[H]	Coenzyme transport and metabolism	UbiA prenyltransferase family	4-hydroxybenzoate polyprenyltransferase, mitochondrial OS=Mus musculus OX=10090 GN=Coq2 PE=2 SV=2	H	Coenzyme transport and metabolism	4-hydroxybenzoate polyprenyltransferase, mitochondrial precursor [Mus musculus]
ENSMUSG00000020358	Known_gene	Hnrnpab	25	26	27	27	35	29	24	41	78	44	77	48	78	25	15	35	11.4175	12.9745	11.9026	13.4925	15.6268	15.2046	8.914	20.9748	36.6108	21.9585	40.5311	20.6027	39.6569	10.7119	6.7981	10.5308	0.00794519	0.786879	up	[J]	Translation, ribosomal structure and biogenesis	Molecular Function: RNA binding (GO:0003723);;	K13044|3.1e-141|mmu:15384|K13044 heterogeneous nuclear ribonucleoprotein A/B/D | (RefSeq) Hnrnpab, 3010025C11Rik, CBF-A, Cgbfa, Hnrpab; heterogeneous nuclear ribonucleoprotein A/B	--	[R]	General function prediction only	RNA recognition motif. (a.k.a. RRM, RBD, or RNP domain)	Heterogeneous nuclear ribonucleoprotein A/B OS=Mus musculus OX=10090 GN=Hnrnpab PE=1 SV=1	S	Function unknown	heterogeneous nuclear ribonucleoprotein A/B isoform 2 [Mus musculus]
ENSMUSG00000050248	Known_gene	Evc2	7	1	2	8	6	5	2	8	12	11	7	5	14	11	5	8	3.1969	0.499	0.8817	3.9978	2.6789	2.6215	0.7428	4.0926	5.6324	5.4896	3.6846	2.1461	7.1179	4.7132	2.266	2.407	0.0247061	0.891648	up	--	--	Cellular Component: nucleus (GO:0005634);; Cellular Component: cilium (GO:0005929);; Biological Process: smoothened signaling pathway (GO:0007224);; Cellular Component: integral component of membrane (GO:0016021);; Cellular Component: ciliary membrane (GO:0060170);; Cellular Component: plasma membrane protein complex (GO:0098797);;	K19608|0.0e+00|mmu:68525|K19608 ellis van creveld syndrome protein 2 | (RefSeq) Evc2, 1110017L09Rik, Lbn, limbin; EvC ciliary complex subunit 2	Hedgehog signaling pathway (ko04340)	--	--	Ellis van Creveld protein 2 like protein	Limbin OS=Mus musculus OX=10090 GN=Evc2 PE=1 SV=1	U	Intracellular trafficking, secretion, and vesicular transport	limbin precursor [Mus musculus]
ENSMUSG00000092592	Known_gene	Gm20449	6	1	2	3	5	3	4	6	8	8	6	3	4	12	4	8	2.7402	0.499	0.8817	1.4992	2.2324	1.5729	1.4857	3.0695	3.755	3.9925	3.1583	1.2877	2.0337	5.1417	1.8128	2.407	0.040967	0.810636	up	--	--	--	--	--	--	--	--	--	U	Intracellular trafficking, secretion, and vesicular transport	--
ENSMUSG00000030265	Known_gene	Kras	16	12	17	27	40	35	21	19	70	31	61	36	103	32	19	26	7.3072	5.9882	7.4942	13.4925	17.8592	18.3504	7.7997	9.72	32.8559	15.4708	32.109	15.452	52.3674	13.7112	8.6109	7.8229	0.00299312	1.02478	up	[R]	General function prediction only	Biological Process: liver development (GO:0001889);; Molecular Function: GTPase activity (GO:0003924);; Molecular Function: GTP binding (GO:0005525);; Cellular Component: mitochondrion (GO:0005739);; Biological Process: female pregnancy (GO:0007565);; Biological Process: positive regulation of cell proliferation (GO:0008284);; Biological Process: positive regulation of gene expression (GO:0010628…	K07827|2.0e-101|mmu:16653|K07827 GTPase KRas | (RefSeq) Kras, AI929937, K-Ras, K-Ras_2, Ki-ras, Kras-2, Kras2, c-K-ras, c-Ki-ras, p21B, ras; Kirsten rat sarcoma viral oncogene homolog	EGFR tyrosine kinase inhibitor resistance (ko01521);; Endocrine resistance (ko01522);; MAPK signaling pathway (ko04010);; ErbB signaling pathway (ko04012);; Ras signaling pathway (ko04014);; Rap1 signaling pathway (ko04015);; Chemokine signaling pathway (ko04062);; FoxO signaling pathway (ko04068);; Sphingolipid signaling pathway (ko04071);; Phospholipase D signaling pathway (ko04072);; Mitophagy…	[R]	General function prediction only	Ras family	GTPase KRas OS=Mus musculus OX=10090 GN=Kras PE=1 SV=1	S	Function unknown	GTPase KRas [Mus musculus]
ENSMUSG00000069806	Known_gene	Cacng7	7	8	18	8	16	10	26	4	23	14	7	27	12	19	15	32	3.1969	3.9921	7.935	3.9978	7.1437	5.243	9.6568	2.0463	10.7955	6.9868	3.6846	11.589	6.1011	8.141	6.7981	9.6282	0.0409585	0.632793	up	--	--	Molecular Function: voltage-gated ion channel activity (GO:0005244);; Molecular Function: calcium channel regulator activity (GO:0005246);; Molecular Function: calcium channel activity (GO:0005262);; Cellular Component: glutamatergic synapse (GO:0098978);; Biological Process: neurotransmitter receptor localization to postsynaptic specialization membrane (GO:0099645);; Cellular Component: L-type v…	K04872|4.0e-154|aju:106980857|K04872 voltage-dependent calcium channel gamma-7 | (RefSeq) CACNG7; voltage-dependent calcium channel gamma-7 subunit isoform X1	MAPK signaling pathway (ko04010);; Cardiac muscle contraction (ko04260);; Adrenergic signaling in cardiomyocytes (ko04261);; Oxytocin signaling pathway (ko04921);; Hypertrophic cardiomyopathy (ko05410);; Arrhythmogenic right ventricular cardiomyopathy (ko05412);; Dilated cardiomyopathy (ko05414)	--	--	PMP-22/EMP/MP20/Claudin tight junction	Voltage-dependent calcium channel gamma-7 subunit OS=Mus musculus OX=10090 GN=Cacng7 PE=1 SV=1	U	Intracellular trafficking, secretion, and vesicular transport	voltage-dependent calcium channel gamma-7 subunit isoform X1 [Mus musculus]
ENSMUSG00000019831	Known_gene	Wasf1	140	33	88	136	151	121	41	160	223	240	252	183	337	123	81	139	63.9381	16.4676	38.7936	67.962	67.4186	63.4399	15.2281	81.8529	104.669	119.774	132.647	78.5476	171.338	52.7025	36.7098	41.8223	0.00864734	0.86197	up	--	--	Molecular Function: actin binding (GO:0003779);; Cellular Component: mitochondrial outer membrane (GO:0005741);; Cellular Component: cytoskeleton (GO:0005856);; Biological Process: receptor-mediated endocytosis (GO:0006898);; Biological Process: Rac protein signal transduction (GO:0016601);; Cellular Component: lamellipodium (GO:0030027);; Biological Process: actin cytoskeleton organization (GO:0…	K05753|4.9e-252|mmu:83767|K05753 WAS protein family, member 1 | (RefSeq) Wasf1, AI195380, AI838537, Scar, WAVE, WAVE-1; WAS protein family, member 1	Adherens junction (ko04520);; Fc gamma R-mediated phagocytosis (ko04666);; Regulation of actin cytoskeleton (ko04810);; Bacterial invasion of epithelial cells (ko05100);; Choline metabolism in cancer (ko05231)	[Z]	Cytoskeleton	WH2 motif	Wiskott-Aldrich syndrome protein family member 1 OS=Mus musculus OX=10090 GN=Wasf1 PE=1 SV=2	Z	Cytoskeleton	wiskott-Aldrich syndrome protein family member 1 isoform 1 [Mus musculus]
ENSMUSG00000055320	Known_gene	Tead1	4	4	3	3	4	4	2	5	11	8	4	9	4	8	3	10	1.8268	1.9961	1.3225	1.4992	1.7859	2.0972	0.7428	2.5579	5.1631	3.9925	2.1055	3.863	2.0337	3.4278	1.3596	3.0088	0.0108575	0.95074	up	--	--	Molecular Function: RNA polymerase II core promoter proximal region sequence-specific DNA binding (GO:0000978);; Molecular Function: transcriptional activator activity, RNA polymerase II transcription regulatory region sequence-specific binding (GO:0001228);; Cellular Component: nucleoplasm (GO:0005654);; Biological Process: hippo signaling (GO:0035329);; Biological Process: positive regulation o…	K09448|1.1e-235|mcal:110297779|K09448 transcriptional enhancer factor | (RefSeq) Tead1; transcriptional enhancer factor TEF-1 isoform X1	Hippo signaling pathway (ko04390);; Hippo signaling pathway - multiple species (ko04392)	[K]	Transcription	YAP binding domain	Transcriptional enhancer factor TEF-1 OS=Mus musculus OX=10090 GN=Tead1 PE=1 SV=2	K	Transcription	transcriptional enhancer factor TEF-1 isoform X1 [Mus caroli]
ENSMUSG00000060708	Known_gene	Bloc1s4	4	2	4	2	4	15	3	14	26	17	32	13	29	4	1	4	1.8268	0.998	1.7633	0.9994	1.7859	7.8644	1.1142	7.1621	12.2036	8.484	16.8441	5.5799	14.7442	1.7139	0.4532	1.2035	0.0176065	1.37178	up	--	--	Cellular Component: cytoplasm (GO:0005737);; Biological Process: anterograde axonal transport (GO:0008089);; Cellular Component: BLOC-1 complex (GO:0031083);; Biological Process: melanosome organization (GO:0032438);; Biological Process: anterograde synaptic vesicle transport (GO:0048490);; Biological Process: neuromuscular process controlling balance (GO:0050885);; Biological Process: platelet a…	K08366|5.2e-117|mmu:117197|K08366 biogenesis of lysosome-related organelles complex 1 subunit 4 | (RefSeq) Bloc1s4, 2610101N07Rik, Blos4, Cno; biogenesis of lysosomal organelles complex-1, subunit 4, cappuccino	--	--	--	--	Biogenesis of lysosome-related organelles complex 1 subunit 4 OS=Mus musculus OX=10090 GN=Bloc1s4 PE=1 SV=1	O	Posttranslational modification, protein turnover, chaperones	biogenesis of lysosome-related organelles complex 1 subunit 4 [Mus musculus]
ENSMUSG00000020308	Known_gene	Tpgs1	91	76	86	99	120	197	96	185	263	219	249	160	225	118	86	128	41.5598	37.9254	37.9119	49.4723	53.5777	103.286	35.6559	94.6424	123.444	109.293	131.068	68.6755	114.395	50.5601	38.9759	38.5126	0.0287766	0.607034	up	--	--	Cellular Component: centrosome (GO:0005813);; Biological Process: protein polyglutamylation (GO:0018095);;	K16581|1.9e-165|mmu:110012|K16581 tubulin polyglutamylase complex subunit 1 | (RefSeq) Tpgs1, AV005629, Gm16517, Gtrgeo22, PGs1; tubulin polyglutamylase complex subunit 1	--	--	--	--	Tubulin polyglutamylase complex subunit 1 OS=Mus musculus OX=10090 GN=Tpgs1 PE=1 SV=1	O	Posttranslational modification, protein turnover, chaperones	RecName: Full=Tubulin polyglutamylase complex subunit 1; Short=PGs1; AltName: Full=p32 [Mus musculus]
ENSMUSG00000034789	Known_gene	Rab24	5	10	9	17	19	52	12	38	96	77	110	62	95	16	10	13	2.2835	4.9902	3.9675	8.4953	8.4831	27.2634	4.457	19.4401	45.0595	38.4274	57.9016	26.6118	48.3	6.8556	4.5321	3.9114	0.00273072	1.54579	up	[R]	General function prediction only	Molecular Function: GTPase activity (GO:0003924);; Molecular Function: GTP binding (GO:0005525);; Cellular Component: autophagosome (GO:0005776);;	K07912|8.6e-114|cge:100765033|K07912 Ras-related protein Rab-24 | (RefSeq) Rab24; ras-related protein Rab-24 isoform X2	--	[U]	Intracellular trafficking, secretion, and vesicular transport	Ras family	Ras-related protein Rab-24 OS=Mus musculus OX=10090 GN=Rab24 PE=1 SV=2	S	Function unknown	ras-related protein Rab-24 [Mus musculus]
ENSMUSG00000040396	Known_gene	Abhd13	2	4	6	9	13	9	7	9	27	12	21	19	23	7	5	12	0.9134	1.9961	2.645	4.4975	5.8043	4.7187	2.5999	4.6042	12.673	5.9887	11.0539	8.1552	11.6937	2.9993	2.266	3.6106	0.00369264	1.09211	up	[T]	Signal transduction mechanisms	Biological Process: protein depalmitoylation (GO:0002084);; Cellular Component: cytoplasm (GO:0005737);; Molecular Function: palmitoyl-(protein) hydrolase activity (GO:0008474);; Cellular Component: membrane (GO:0016020);; Cellular Component: dendrite cytoplasm (GO:0032839);;	K24083|1.0e-191|mmu:68904|K24083 abhydrolase domain-containing protein 13 [EC:3.-.-.-] | (RefSeq) Abhd13, 1110065L07Rik, AI463703, AI788994; abhydrolase domain containing 13	--	[R]	General function prediction only	Serine aminopeptidase, S33	Protein ABHD13 OS=Mus musculus OX=10090 GN=Abhd13 PE=2 SV=1	S	Function unknown	protein ABHD13 [Mus musculus]
ENSMUSG00000026335	Known_gene	Pam	48	26	51	58	70	67	35	81	99	85	137	102	144	36	25	57	21.9216	12.9745	22.4826	28.9838	31.2537	35.1279	12.9996	41.438	46.4676	42.4198	72.1138	43.7806	73.2127	15.4251	11.3302	17.1502	0.0412032	0.659538	up	[R]	General function prediction only	Biological Process: peptide amidation (GO:0001519);; Biological Process: response to hypoxia (GO:0001666);; Biological Process: long-chain fatty acid metabolic process (GO:0001676);; Molecular Function: peptidylglycine monooxygenase activity (GO:0004504);; Molecular Function: peptidylamidoglycolate lyase activity (GO:0004598);; Molecular Function: copper ion binding (GO:0005507);; Molecular Funct…	K24006|0.0e+00|mmu:18484|K24006 peptidylglycine monooxygenase / peptidylamidoglycolate lyase [EC:1.14.17.3 4.3.2.5] | (RefSeq) Pam, PHM; peptidylglycine alpha-amidating monooxygenase	--	[O]	Posttranslational modification, protein turnover, chaperones	Copper type II ascorbate-dependent monooxygenase, C-terminal domain	Peptidyl-glycine alpha-amidating monooxygenase OS=Mus musculus OX=10090 GN=Pam PE=1 SV=2	S	Function unknown	peptidyl-glycine alpha-amidating monooxygenase isoform 1 precursor [Mus musculus]
ENSMUSG00000001802	Known_gene	Lrp3	10	11	10	10	14	4	4	13	13	13	14	19	21	8	8	21	4.567	5.4892	4.4084	4.9972	6.2507	2.0972	1.4857	6.6505	6.1018	6.4877	7.3693	8.1552	10.6768	3.4278	3.6257	6.3185	0.0460274	0.610528	up	--	--	Biological Process: positive regulation of gene expression (GO:0010628);; Biological Process: negative regulation of gene expression (GO:0010629);; Cellular Component: integral component of membrane (GO:0016021);; Biological Process: negative regulation of fat cell differentiation (GO:0045599);; Biological Process: positive regulation of osteoblast differentiation (GO:0045669);;	K20050|0.0e+00|mmu:435965|K20050 low-density lipoprotein receptor-related protein 3/10/12 | (RefSeq) Lrp3; low density lipoprotein receptor-related protein 3	--	[T]	Signal transduction mechanisms	Low-density lipoprotein receptor domain class A	Low-density lipoprotein receptor-related protein 3 OS=Rattus norvegicus OX=10116 GN=Lrp3 PE=1 SV=1	S	Function unknown	low-density lipoprotein receptor-related protein 3 precursor [Mus musculus]
ENSMUSG00000091337	Known_gene	Eid1	54	37	58	97	238	321	40	363	543	467	478	419	580	67	37	65	24.6618	18.4637	25.5685	48.4729	106.262	168.299	14.8566	185.704	254.868	233.06	251.609	179.844	294.884	28.7078	16.7687	19.5572	0.0468287	1.11579	up	--	--	Biological Process: negative regulation of transcription from RNA polymerase II promoter (GO:0000122);; Molecular Function: transcription corepressor activity (GO:0003714);; Cellular Component: nucleus (GO:0005634);; Cellular Component: nucleoplasm (GO:0005654);; Biological Process: cell differentiation (GO:0030154);; Molecular Function: histone acetyltransferase regulator activity (GO:0035034);;…	--	--	--	--	--	EP300-interacting inhibitor of differentiation 1 OS=Mus musculus OX=10090 GN=Eid1 PE=1 SV=2	K	Transcription	EP300-interacting inhibitor of differentiation 1 [Mus musculus]
ENSMUSG00000049526	Known_gene	Tmem202	7	4	1	9	6	7	10	9	5	10	14	17	10	6	11	16	3.1969	1.9961	0.4408	4.4975	2.6789	3.6701	3.7142	4.6042	2.3468	4.9906	7.3693	7.2968	5.0842	2.5709	4.9853	4.8141	0.0299065	0.747839	up	--	--	Cellular Component: integral component of membrane (GO:0016021);;	--	--	--	--	PMP-22/EMP/MP20/Claudin family	Transmembrane protein 202 OS=Mus musculus OX=10090 GN=Tmem202 PE=2 SV=1	S	Function unknown	transmembrane protein 202 [Mus musculus]
ENSMUSG00000110136	Known_gene	Gm45785	3	1	8	2	4	5	1	2	7	2	6	8	10	4	3	14	1.3701	0.499	3.5267	0.9994	1.7859	2.6215	0.3714	1.0232	3.2856	0.9981	3.1583	3.4338	5.0842	1.7139	1.3596	4.2123	0.0280509	0.997853	up	--	--	Cellular Component: Golgi trans cisterna (GO:0000138);; Molecular Function: SNAP receptor activity (GO:0005484);; Cellular Component: cytosol (GO:0005829);; Biological Process: protein transport (GO:0015031);; Cellular Component: integral component of Golgi membrane (GO:0030173);; Cellular Component: SNARE complex (GO:0031201);; Biological Process: retrograde transport, endosome to Golgi (GO:0042…	K08504|3.7e-43|mcal:110297530|K08504 blocked early in transport 1 | (RefSeq) Bet1l; BET1-like protein	SNARE interactions in vesicular transport (ko04130)	[U]	Intracellular trafficking, secretion, and vesicular transport	--	BET1-like protein OS=Mus musculus OX=10090 GN=Bet1l PE=3 SV=1	U	Intracellular trafficking, secretion, and vesicular transport	BET1-like protein [Mus musculus]
ENSMUSG00000067873	Known_gene	Htatsf1	91	87	130	93	138	147	134	201	240	228	262	214	264	126	105	173	41.5598	43.4146	57.3087	46.474	61.6143	77.0716	49.7698	102.828	112.649	113.785	137.911	91.8535	134.223	53.9879	47.5868	52.0522	0.0032925	0.679927	up	--	--	Biological Process: mRNA splicing, via spliceosome (GO:0000398);; Molecular Function: RNA binding (GO:0003723);; Cellular Component: nucleoplasm (GO:0005654);; Cellular Component: U2-type spliceosomal complex (GO:0005684);; Cellular Component: U2 snRNP (GO:0005686);;	K13093|4.3e-267|mmu:72459|K13093 HIV Tat-specific factor 1 | (RefSeq) Htatsf1, 1600023H17Rik, 2600017A12Rik, 2700077B20Rik, TAT-SF1; HIV TAT specific factor 1	--	[K]	Transcription	RNA recognition motif. (a.k.a. RRM, RBD, or RNP domain)	HIV Tat-specific factor 1 homolog OS=Mus musculus OX=10090 GN=Htatsf1 PE=1 SV=1	S	Function unknown	HIV Tat-specific factor 1 homolog [Mus musculus]
ENSMUSG00000006526	Known_gene	Tmem110	3	3	7	8	12	4	16	9	17	14	13	19	11	14	6	14	1.3701	1.4971	3.0859	3.9978	5.3578	2.0972	5.9427	4.6042	7.9793	6.9868	6.8429	8.1552	5.5926	5.9987	2.7192	4.2123	0.00718388	0.824175	up	--	--	Cellular Component: integral component of membrane (GO:0016021);;	--	--	--	--	--	Store-operated calcium entry regulator STIMATE OS=Mus musculus OX=10090 GN=Stimate PE=2 SV=1	S	Function unknown	unnamed protein product [Mus musculus]
ENSMUSG00000029221	Known_gene	Slc30a9	53	105	142	48	152	160	179	95	256	173	196	277	193	186	107	222	24.2051	52.3969	62.5987	23.9866	67.8651	83.8874	66.4835	48.6001	120.159	86.3368	103.17	118.894	98.1253	79.6964	48.4932	66.7953	0.00074724	0.797845	up	[P]	Inorganic ion transport and metabolism	Molecular Function: cation transmembrane transporter activity (GO:0008324);; Cellular Component: integral component of membrane (GO:0016021);;	K14696|0.0e+00|mmu:109108|K14696 solute carrier family 30 (zinc transporter), member 9 | (RefSeq) Slc30a9, 2310024J23Rik, AL024256, GAC63, HUEL, znT-9; solute carrier family 30 (zinc transporter), member 9	--	[R]	General function prediction only	Cation efflux family	Zinc transporter 9 OS=Mus musculus OX=10090 GN=Slc30a9 PE=1 SV=2	P	Inorganic ion transport and metabolism	zinc transporter 9 isoform 1 [Mus musculus]
ENSMUSG00000020496	Known_gene	Rnf187	62	51	58	81	87	66	66	75	111	81	193	102	172	74	36	82	28.3154	25.4499	25.5685	40.4774	38.8438	34.6036	24.5135	38.3685	52.1001	40.4236	101.591	43.7806	87.4485	31.7072	16.3155	24.6722	0.012497	0.659875	up	--	--	Molecular Function: metal ion binding (GO:0046872);;	K15709|2.1e-132|mcal:110304498|K15709 E3 ubiquitin-protein ligase RNF187 [EC:2.3.2.27] | (RefSeq) Rnf187; E3 ubiquitin-protein ligase RNF187	--	--	--	zinc finger of C3HC4-type, RING	E3 ubiquitin-protein ligase RNF187 OS=Mus musculus OX=10090 GN=Rnf187 PE=1 SV=2	O	Posttranslational modification, protein turnover, chaperones	Rnf187 protein, partial [Mus musculus]
ENSMUSG00000047909	Known_gene	Ankrd16	3	8	8	6	9	7	9	5	11	8	9	13	10	13	6	13	1.3701	3.9921	3.5267	2.9983	4.0183	3.6701	3.3427	2.5579	5.1631	3.9925	4.7374	5.5799	5.0842	5.5702	2.7192	3.9114	0.0346541	0.59535	up	[T]	Signal transduction mechanisms	Cellular Component: nucleus (GO:0005634);; Cellular Component: cytoplasm (GO:0005737);; Biological Process: tRNA modification (GO:0006400);;	K10645|5.6e-15|pcan:112568906|K10645 E3 ubiquitin-protein ligase mind-bomb [EC:2.3.2.27] | (RefSeq) E3 ubiquitin-protein ligase MIB1-like isoform X1	--	[R]	General function prediction only	Ankyrin repeats (3 copies)	Ankyrin repeat domain-containing protein 16 OS=Mus musculus OX=10090 GN=Ankrd16 PE=1 SV=1	S	Function unknown	ankyrin repeat domain-containing protein 16 isoform 1 [Mus musculus]
ENSMUSG00000034889	Known_gene	Cactin	9	10	11	9	12	17	8	9	19	26	17	23	17	10	4	21	4.1103	4.9902	4.8492	4.4975	5.3578	8.913	2.9713	4.6042	8.918	12.9755	8.9484	9.8721	8.6432	4.2848	1.8128	6.3185	0.0354438	0.673804	up	--	--	Biological Process: negative regulation of protein phosphorylation (GO:0001933);; Cellular Component: cytosol (GO:0005829);; Cellular Component: nuclear speck (GO:0016607);; Biological Process: negative regulation of lipopolysaccharide-mediated signaling pathway (GO:0031665);; Biological Process: negative regulation of NF-kappaB transcription factor activity (GO:0032088);; Biological Process: neg…	--	--	[T]	Signal transduction mechanisms	Conserved mid region of cactin	Cactin OS=Mus musculus OX=10090 GN=Cactin PE=1 SV=2	S	Function unknown	mCG12128 [Mus musculus]
ENSMUSG00000020131	Known_gene	Pcsk4	11	6	2	7	18	6	4	16	22	12	9	13	34	10	13	12	5.0237	2.9941	0.8817	3.498	8.0367	3.1458	1.4857	8.1853	10.3261	5.9887	4.7374	5.5799	17.2863	4.2848	5.8917	3.6106	0.0364479	0.836988	up	[O]	Posttranslational modification, protein turnover, chaperones	Cellular Component: acrosomal membrane (GO:0002080);; Molecular Function: serine-type endopeptidase activity (GO:0004252);; Biological Process: binding of sperm to zona pellucida (GO:0007339);; Biological Process: acrosome reaction (GO:0007340);; Biological Process: protein processing (GO:0016485);; Biological Process: sperm capacitation (GO:0048240);;	K08671|0.0e+00|mmu:18551|K08671 proprotein convertase subtilisin/kexin type 4 [EC:3.4.21.-] | (RefSeq) Pcsk4, AI647044, L21221, NEC_3, NEC3, PC4, SPC5; proprotein convertase subtilisin/kexin type 4	--	[O]	Posttranslational modification, protein turnover, chaperones	Subtilase family	Proprotein convertase subtilisin/kexin type 4 OS=Mus musculus OX=10090 GN=Pcsk4 PE=2 SV=1	O	Posttranslational modification, protein turnover, chaperones	proprotein convertase subtilisin/kexin type 4 precursor [Mus musculus]
ENSMUSG00000047992	Known_gene	Fam69c	1	3	3	1	0	2	1	0	3	4	2	4	3	5	1	5	0.4567	1.4971	1.3225	0.4997	0	1.0486	0.3714	0	1.4081	1.9962	1.0528	1.7169	1.5253	2.1424	0.4532	1.5044	0.017395	1.23065	up	--	--	--	--	--	--	--	Protein-kinase domain of FAM69	Divergent protein kinase domain 1C OS=Mus musculus OX=10090 GN=Dipk1c PE=2 SV=2	S	Function unknown	RecName: Full=Divergent protein kinase domain 1C; AltName: Full=Protein FAM69C [Mus musculus]
ENSMUSG00000028333	Known_gene	Anp32b	32	24	34	26	22	21	32	34	64	42	86	41	78	24	22	47	14.6144	11.9764	14.9884	12.9927	9.8226	11.0102	11.8853	17.3937	30.0397	20.9604	45.2685	17.5981	39.6569	10.2834	9.9706	14.1414	0.0010088	0.875195	up	--	--	Biological Process: G1/S transition of mitotic cell cycle (GO:0000082);; Biological Process: mitotic cell cycle (GO:0000278);; Biological Process: vasculature development (GO:0001944);; Molecular Function: molecular_function (GO:0003674);; Molecular Function: binding (GO:0005488);; Molecular Function: protein binding (GO:0005515);; Cellular Component: cellular_component (GO:0005575);; Cellular Co…	K18647|7.5e-89|mcal:110292574|K18647 acidic leucine-rich nuclear phosphoprotein 32 family member B | (RefSeq) Anp32b; acidic leucine-rich nuclear phosphoprotein 32 family member B isoform X1	--	[DR]	Cell cycle control, cell division, chromosome partitioning;; General function prediction only	Leucine-rich repeat	Acidic leucine-rich nuclear phosphoprotein 32 family member B OS=Mus musculus OX=10090 GN=Anp32b PE=1 SV=1	S	Function unknown	acidic leucine-rich nuclear phosphoprotein 32 family member B [Mus pahari]
ENSMUSG00000054455	Known_gene	Vapb	28	33	41	43	55	49	47	52	73	76	96	66	69	66	29	74	12.7876	16.4676	18.0743	21.488	24.5564	25.6905	17.4566	26.6022	34.264	37.9283	50.5323	28.3286	35.0811	28.2794	13.143	22.2651	0.00211723	0.664903	up	--	--	Cellular Component: Golgi membrane (GO:0000139);; Cellular Component: endoplasmic reticulum (GO:0005783);; Cellular Component: endoplasmic reticulum membrane (GO:0005789);; Cellular Component: Golgi apparatus (GO:0005794);; Biological Process: cellular calcium ion homeostasis (GO:0006874);; Biological Process: endoplasmic reticulum organization (GO:0007029);; Molecular Function: microtubule bindi…	K10707|1.2e-122|mmu:56491|K10707 vesicle-associated membrane protein-associated protein B | (RefSeq) Vapb, AI225786, AI840687, AI848259, D2Abb2e, R75548, VAP33b, Vamp33b; vesicle-associated membrane protein, associated protein B and C	Cholesterol metabolism (ko04979);; Amyotrophic lateral sclerosis (ko05014)	[U]	Intracellular trafficking, secretion, and vesicular transport	MSP (Major sperm protein) domain	Vesicle-associated membrane protein-associated protein B OS=Mus musculus OX=10090 GN=Vapb PE=1 SV=3	U	Intracellular trafficking, secretion, and vesicular transport	vesicle-associated membrane protein-associated protein B [Mus musculus]
ENSMUSG00000019158	Known_gene	Tmem160	22	12	15	19	25	36	12	19	108	67	121	48	130	15	8	26	10.0474	5.9882	6.6125	9.4947	11.162	18.8747	4.457	9.72	50.6919	33.4368	63.6917	20.6027	66.0948	6.4271	3.6257	7.8229	0.000140227	1.71221	up	--	--	Cellular Component: integral component of membrane (GO:0016021);;	--	--	--	--	--	Transmembrane protein 160 OS=Mus musculus OX=10090 GN=Tmem160 PE=2 SV=1	S	Function unknown	transmembrane protein 160 [Mus musculus]
ENSMUSG00000052681	Known_gene	Rap1b	22	15	18	28	41	28	27	40	71	53	68	54	58	16	14	26	10.0474	7.4853	7.935	13.9922	18.3057	14.6803	10.0282	20.4632	33.3253	26.45	35.7937	23.178	29.4884	6.8556	6.3449	7.8229	0.0254755	0.74283	up	[R]	General function prediction only	Molecular Function: GTPase activity (GO:0003924);; Molecular Function: GTP binding (GO:0005525);; Cellular Component: membrane (GO:0016020);; Biological Process: Rap protein signal transduction (GO:0032486);;	K07836|1.1e-99|aam:106488632|K07836 Ras-related protein Rap-1B | (RefSeq) RAP1B; RAP1B, member of RAS oncogene family	MAPK signaling pathway (ko04010);; Focal adhesion (ko04510)	[R]	General function prediction only	Ras family	Ras-related protein Rap-1b OS=Mus musculus OX=10090 GN=Rap1b PE=1 SV=2	S	Function unknown	ras-related protein Rap-1b [Rattus norvegicus]
ENSMUSG00000022324	Known_gene	Matn2	34	18	18	20	32	21	15	28	35	40	44	43	63	44	36	40	15.5278	8.9823	7.935	9.9944	14.2874	11.0102	5.5712	14.3243	16.4279	19.9623	23.1606	18.4565	32.0305	18.8529	16.3155	12.0352	9.00557e-05	0.901141	up	--	--	Molecular Function: calcium ion binding (GO:0005509);;	K19467|2.5e-62|cmk:103183120|K19467 matrilin-3 | (RefSeq) matn3; matrilin 3	--	[T]	Signal transduction mechanisms	von Willebrand factor type A domain	Matrilin-2 OS=Mus musculus OX=10090 GN=Matn2 PE=2 SV=2	S	Function unknown	matrilin-2 isoform 1 precursor [Mus musculus]
ENSMUSG00000026825	Known_gene	Dnm1	141	97	175	183	213	160	146	161	298	220	356	231	437	191	101	194	64.3948	48.4048	77.1463	91.4489	95.1004	83.8874	54.2268	82.3644	139.872	109.793	187.391	99.1503	222.18	81.8388	45.774	58.3707	0.00471154	0.689919	up	--	--	Molecular Function: GTPase activity (GO:0003924);; Molecular Function: GTP binding (GO:0005525);;	K01528|0.0e+00|ptr:107976786|K01528 dynamin 1/3 [EC:3.6.5.5] | (RefSeq) DNM1; dynamin-1 isoform X8	Phospholipase D signaling pathway (ko04072);; Endocytosis (ko04144);; Synaptic vesicle cycle (ko04721);; Endocrine and other factor-regulated calcium reabsorption (ko04961);; Bacterial invasion of epithelial cells (ko05100)	[UR]	Intracellular trafficking, secretion, and vesicular transport;; General function prediction only	Dynamin central region	Dynamin-1 OS=Mus musculus OX=10090 GN=Dnm1 PE=1 SV=2	S	Function unknown	dynamin-1 isoform X8 [Mus musculus]
ENSMUSG00000050074	Known_gene	Spink8	39	1	11	11	5	7	2	27	31	41	22	18	9	36	24	52	17.8113	0.499	4.8492	5.4969	2.2324	3.6701	0.7428	13.8127	14.5505	20.4613	11.5803	7.726	4.5758	15.4251	10.877	15.6458	0.016044	1.13575	up	--	--	Cellular Component: acrosomal vesicle (GO:0001669);; Molecular Function: molecular_function (GO:0003674);; Molecular Function: enzyme inhibitor activity (GO:0004857);; Molecular Function: endopeptidase inhibitor activity (GO:0004866);; Molecular Function: serine-type endopeptidase inhibitor activity (GO:0004867);; Molecular Function: protein binding (GO:0005515);; Cellular Component: cellular_com…	K23604|1.8e-54|mmu:78709|K23604 serine protease inhibitor Kazal-type 8 | (RefSeq) Spink8, C630041L24Rik; serine peptidase inhibitor, Kazal type 8	--	--	--	Kazal-type serine protease inhibitor domain	Serine protease inhibitor Kazal-type 8 OS=Mus musculus OX=10090 GN=Spink8 PE=2 SV=1	O	Posttranslational modification, protein turnover, chaperones	serine protease inhibitor Kazal-type 8 precursor [Mus musculus]
ENSMUSG00000026499	Known_gene	Acbd3	9	10	11	9	7	9	10	24	58	32	91	29	66	11	6	11	4.1103	4.9902	4.8492	4.4975	3.1254	4.7187	3.7142	12.2779	27.2235	15.9698	47.9004	12.4474	33.5558	4.7132	2.7192	3.3097	7.95866e-05	1.81029	up	--	--	Molecular Function: fatty-acyl-CoA binding (GO:0000062);; Cellular Component: Golgi membrane (GO:0000139);; Molecular Function: protein kinase A regulatory subunit binding (GO:0034237);;	K23935|4.2e-237|mmu:170760|K23935 golgi resident protein GCP60 | (RefSeq) Acbd3, 60kDa, 8430407O11Rik, D1Ertd10e, GCP60, GOLPH1, Gocap1, Pap7; acyl-Coenzyme A binding domain containing 3	Salmonella infection (ko05132)	[U]	Intracellular trafficking, secretion, and vesicular transport	Golgi-dynamics membrane-trafficking	Golgi resident protein GCP60 OS=Mus musculus OX=10090 GN=Acbd3 PE=1 SV=3	S	Function unknown	RecName: Full=Golgi resident protein GCP60; AltName: Full=Acyl-CoA-binding domain-containing protein 3; AltName: Full=Golgi complex-associated protein 1; Short=GOCAP1; AltName: Full=Golgi phosphoprotein 1; Short=GOLPH1; AltName: Full=PBR- and PKA-associated protein 7; AltName: Full=Peripheral benzodiazepine receptor-associated protein PAP7 [Mus musculus]
ENSMUSG00000048218	Known_gene	Amigo2	5	5	8	1	2	3	7	9	11	11	14	14	2	9	6	8	2.2835	2.4951	3.5267	0.4997	0.893	1.5729	2.5999	4.6042	5.1631	5.4896	7.3693	6.0091	1.0168	3.8563	2.7192	2.407	0.0164156	0.925656	up	--	--	Biological Process: negative regulation of apoptotic process (GO:0043066);;	K22529|5.8e-255|mmu:105827|K22529 amphoterin-induced protein | (RefSeq) Amigo2, AI415330, AMIGO-2, AW208913, Ali1; adhesion molecule with Ig like domain 2	--	--	--	Leucine rich repeat	Amphoterin-induced protein 2 OS=Mus musculus OX=10090 GN=Amigo2 PE=1 SV=1	S	Function unknown	amphoterin-induced protein 2 precursor [Mus musculus]
ONT.14514	New_gene	ONT.14514	10	1	5	10	9	4	5	5	13	8	13	9	24	9	6	7	4.567	0.499	2.2042	4.9972	4.0183	2.0972	1.8571	2.5579	6.1018	3.9925	6.8429	3.863	12.2021	3.8563	2.7192	2.1062	0.023506	0.87774	up	--	--	Molecular Function: calcium channel regulator activity (GO:0005246);; Biological Process: cellular calcium ion homeostasis (GO:0006874);;	K18196|0.0e+00|mpah:110330593|K18196 stromal interaction molecule 2 | (RefSeq) Stim2; stromal interaction molecule 2 isoform X1	Calcium signaling pathway (ko04020)	[R]	General function prediction only	STIM1 Orai1-activating region;; SAM domain (Sterile alpha motif);; SAM domain (Sterile alpha motif)	Stromal interaction molecule 2 OS=Mus musculus OX=10090 GN=Stim2 PE=1 SV=2	S	Function unknown	mKIAA1482 protein, partial [Mus musculus]
ONT.10408	New_gene	ONT.10408	7	1	4	11	1	3	3	13	6	8	2	35	6	25	5	24	3.1969	0.499	1.7633	5.4969	0.4465	1.5729	1.1142	6.6505	2.8162	3.9925	1.0528	15.0228	3.0505	10.7119	2.266	7.2211	0.0193601	1.27468	up	--	--	Molecular Function: nucleic acid binding (GO:0003676);; Molecular Function: zinc ion binding (GO:0008270);; Cellular Component: integral component of membrane (GO:0016021);; Biological Process: viral process (GO:0016032);;	--	--	--	--	--	IgE-binding protein OS=Mus musculus OX=10090 GN=Iap PE=2 SV=1	--	--	igE-binding protein-like [Mus musculus]
ENSMUSG00000005312	Known_gene	Ubqln1	75	86	81	89	89	83	149	111	154	121	231	115	174	122	69	133	34.2525	42.9156	35.7077	44.4751	39.7368	43.5166	55.341	56.7854	72.283	60.3859	121.593	49.3605	88.4653	52.274	31.2713	40.017	0.00382828	0.590645	up	--	--	Biological Process: autophagosome assembly (GO:0000045);; Biological Process: response to hypoxia (GO:0001666);; Biological Process: regulation of immune system process (GO:0002682);; Biological Process: negative regulation of immune system process (GO:0002683);; Molecular Function: molecular_function (GO:0003674);; Molecular Function: receptor binding (GO:0005102);; Molecular Function: binding (…	K04523|3.9e-260|mmu:56085|K04523 ubiquilin | (RefSeq) Ubqln1, 1110046H03Rik, 1810030E05Rik, AU019746, C77538, D13Ertd372e, Da41, Dsk2, Plic-1, Plic1, Xdrp1; ubiquilin 1	Protein processing in endoplasmic reticulum (ko04141);; Amyotrophic lateral sclerosis (ko05014)	[OR]	Posttranslational modification, protein turnover, chaperones;; General function prediction only	Ubiquitin family	Ubiquilin-1 OS=Mus musculus OX=10090 GN=Ubqln1 PE=1 SV=1	O	Posttranslational modification, protein turnover, chaperones	ubiquilin-1 isoform 1 [Mus musculus]
ENSMUSG00000059981	Known_gene	Taok2	28	36	43	39	55	50	52	55	116	69	132	87	132	45	35	51	12.7876	17.9647	18.9559	19.4891	24.5564	26.2148	19.3136	28.1369	54.4469	34.4349	69.4819	37.3423	67.1116	19.2814	15.8623	15.3449	0.000697553	0.928884	up	[T]	Signal transduction mechanisms	Biological Process: activation of MAPKK activity (GO:0000186);; Molecular Function: protein serine/threonine kinase activity (GO:0004674);; Molecular Function: ATP binding (GO:0005524);; Cellular Component: nucleoplasm (GO:0005654);; Cellular Component: nucleolus (GO:0005730);; Cellular Component: cytosol (GO:0005829);; Biological Process: mitotic G2 DNA damage checkpoint (GO:0007095);; Biologica…	K04429|0.0e+00|mmu:381921|K04429 thousand and one amino acid protein kinase [EC:2.7.11.1] | (RefSeq) Taok2, 1110033K02Rik, B230344N16, MAP3K17, PSK, PSK1, TAO1, TAO2, mKIAA0881; TAO kinase 2	MAPK signaling pathway (ko04010)	[T]	Signal transduction mechanisms	Protein kinase domain	Serine/threonine-protein kinase TAO2 OS=Mus musculus OX=10090 GN=Taok2 PE=1 SV=3	T	Signal transduction mechanisms	serine/threonine-protein kinase TAO2 isoform 2 [Mus musculus]
ENSMUSG00000037855	Known_gene	Zfp365	130	77	96	170	211	147	82	172	198	231	226	225	369	119	113	144	59.3711	38.4244	42.3202	84.9525	94.2074	77.0716	30.4561	87.9918	92.9352	115.282	118.961	96.5749	187.607	50.9886	51.2125	43.3267	0.0310203	0.59413	up	--	--	Biological Process: regulation of DNA recombination (GO:0000018);; Biological Process: mitotic cell cycle (GO:0000278);; Biological Process: mitotic cytokinesis (GO:0000281);; Biological Process: telomere maintenance (GO:0000723);; Biological Process: cell morphogenesis (GO:0000902);; Biological Process: cell morphogenesis involved in differentiation (GO:0000904);; Biological Process: cytokinesis…	K16737|2.6e-226|mmu:216049|K16737 protein ZNF365 | (RefSeq) Zfp365, AI839779, AV340892, DBZ, Su48, Znf365, talanin; zinc finger protein 365	--	--	--	--	Protein ZNF365 OS=Mus musculus OX=10090 GN=Znf365 PE=1 SV=1	S	Function unknown	protein ZNF365 [Mus musculus]
ENSMUSG00000034940	Known_gene	Synrg	19	14	17	23	22	16	16	23	36	31	39	36	65	27	10	17	8.6773	6.9863	7.4942	11.4936	9.8226	8.3887	5.9427	11.7663	16.8973	15.4708	20.5287	15.452	33.0474	11.5688	4.5321	5.115	0.00672781	0.823112	up	--	--	Cellular Component: cellular_component (GO:0005575);; Cellular Component: intracellular (GO:0005622);; Cellular Component: cell (GO:0005623);; Cellular Component: cytoplasm (GO:0005737);; Cellular Component: Golgi apparatus (GO:0005794);; Cellular Component: Golgi-associated vesicle (GO:0005798);; Biological Process: transport (GO:0006810);; Biological Process: intracellular protein transport (GO…	--	--	[TU]	Signal transduction mechanisms;; Intracellular trafficking, secretion, and vesicular transport	--	Synergin gamma OS=Mus musculus OX=10090 GN=Synrg PE=1 SV=1	S	Function unknown	synergin gamma [Mus musculus]
ENSMUSG00000001763	Known_gene	Tspan33	4	2	4	3	4	5	3	5	13	8	9	5	7	6	1	7	1.8268	0.998	1.7633	1.4992	1.7859	2.6215	1.1142	2.5579	6.1018	3.9925	4.7374	2.1461	3.5589	2.5709	0.4532	2.1062	0.0265735	0.885895	up	--	--	Cellular Component: plasma membrane (GO:0005886);; Cellular Component: integral component of plasma membrane (GO:0005887);; Cellular Component: cell surface (GO:0009986);; Molecular Function: enzyme binding (GO:0019899);; Cellular Component: pore complex (GO:0046930);; Biological Process: pore complex assembly (GO:0046931);; Biological Process: protein maturation (GO:0051604);; Biological Process…	K17346|8.0e-158|mmu:232670|K17346 tetraspanin-33 | (RefSeq) Tspan33, 1300010A20Rik, Pen; tetraspanin 33	--	[R]	General function prediction only	Tetraspanin family	Tetraspanin-33 OS=Mus musculus OX=10090 GN=Tspan33 PE=1 SV=1	S	Function unknown	tetraspanin-33 isoform 1 [Mus musculus]
ENSMUSG00000037253	Known_gene	Mex3c	3	5	6	5	3	6	7	3	10	4	7	10	6	7	4	13	1.3701	2.4951	2.645	2.4986	1.3394	3.1458	2.5999	1.5347	4.6937	1.9962	3.6846	4.2922	3.0505	2.9993	1.8128	3.9114	0.0498582	0.673492	up	--	--	Biological Process: chondrocyte hypertrophy (GO:0003415);; Molecular Function: RNA binding (GO:0003723);; Biological Process: regulation of fat cell differentiation (GO:0045598);; Biological Process: energy homeostasis (GO:0097009);;	K15686|0.0e+00|mmu:240396|K15686 RNA-binding protein MEX3 [EC:2.3.2.27] | (RefSeq) Mex3c, A130001D14Rik, BC035207, BM-013, Rkhd2; mex3 RNA binding family member C	--	[R]	General function prediction only	KH domain	RNA-binding E3 ubiquitin-protein ligase MEX3C OS=Mus musculus OX=10090 GN=Mex3c PE=2 SV=2	S	Function unknown	RNA-binding E3 ubiquitin-protein ligase MEX3C [Mus musculus]
ENSMUSG00000017299	Known_gene	Dnttip1	12	4	10	11	21	30	6	45	73	41	65	32	60	9	10	7	5.4804	1.9961	4.4084	5.4969	9.3761	15.7289	2.2285	23.0211	34.264	20.4613	34.2146	13.7351	30.5053	3.8563	4.5321	2.1062	0.0349669	1.09286	up	--	--	Cellular Component: histone deacetylase complex (GO:0000118);; Molecular Function: DNA binding (GO:0003677);; Cellular Component: nucleolus (GO:0005730);; Molecular Function: nucleosome binding (GO:0031491);; Molecular Function: protein homodimerization activity (GO:0042803);;	K08707|2.7e-189|mmu:76233|K08707 deoxynucleotidyltransferase terminal-interacting protein 1 | (RefSeq) Dnttip1, 6430706C13Rik; deoxynucleotidyltransferase, terminal, interacting protein 1	--	[T]	Signal transduction mechanisms	DNTTIP1 dimerisation domain	Deoxynucleotidyltransferase terminal-interacting protein 1 OS=Mus musculus OX=10090 GN=Dnttip1 PE=1 SV=1	S	Function unknown	deoxynucleotidyltransferase terminal-interacting protein 1 [Mus musculus]
ENSMUSG00000040998	Known_gene	Npnt	13	5	5	15	16	15	15	10	16	24	14	30	36	10	10	18	5.9371	2.4951	2.2042	7.4958	7.1437	7.8644	5.5712	5.1158	7.5099	11.9774	7.3693	12.8767	18.3032	4.2848	4.5321	5.4158	0.0222676	0.762718	up	--	--	Molecular Function: calcium ion binding (GO:0005509);; Cellular Component: membrane (GO:0016020);;	K06824|4.7e-295|mmu:114249|K06824 nephronectin | (RefSeq) Npnt, 1110009H02Rik, AA682063, AI314031, Nctn, POEM; nephronectin	ECM-receptor interaction (ko04512)	[T]	Signal transduction mechanisms	Complement Clr-like EGF-like	Nephronectin OS=Mus musculus OX=10090 GN=Npnt PE=1 SV=1	O	Posttranslational modification, protein turnover, chaperones	nephronectin isoform b precursor [Mus musculus]
ENSMUSG00000040016	Known_gene	Ptger3	2	0	2	0	2	2	0	2	5	3	3	3	5	2	0	4	0.9134	0	0.8817	0	0.893	1.0486	0	1.0232	2.3468	1.4972	1.5791	1.2877	2.5421	0.857	0	1.2035	0.0269218	1.24469	up	--	--	Molecular Function: prostaglandin E receptor activity (GO:0004957);; Cellular Component: integral component of membrane (GO:0016021);;	K04260|2.0e-190|rno:24929|K04260 prostaglandin E receptor 3 | (RefSeq) Ptger3, EP3, EP3R, Rep3, rEP3a, rEP3b; prostaglandin E receptor 3	Calcium signaling pathway (ko04020);; cAMP signaling pathway (ko04024);; Neuroactive ligand-receptor interaction (ko04080);; Regulation of lipolysis in adipocytes (ko04923);; Human cytomegalovirus infection (ko05163);; Pathways in cancer (ko05200)	[R]	General function prediction only	7 transmembrane receptor (rhodopsin family)	Prostaglandin E2 receptor EP3 subtype OS=Mus musculus OX=10090 GN=Ptger3 PE=1 SV=1	U	Intracellular trafficking, secretion, and vesicular transport	prostaglandin E2 receptor EP3 subtype isoform 2 [Mus musculus]
ENSMUSG00000056216	Known_gene	Cebpg	14	8	14	11	21	27	12	16	50	34	38	36	42	15	3	9	6.3938	3.9921	6.1717	5.4969	9.3761	14.156	4.457	8.1853	23.4685	16.9679	20.0024	15.452	21.3537	6.4271	1.3596	2.7079	0.0282475	0.892249	up	--	--	Molecular Function: transcriptional activator activity, RNA polymerase II transcription regulatory region sequence-specific binding (GO:0001228);; Biological Process: liver development (GO:0001889);; Cellular Component: nucleoplasm (GO:0005654);; Molecular Function: transcription factor binding (GO:0008134);; Molecular Function: identical protein binding (GO:0042802);; Molecular Function: RNA pol…	K10049|5.5e-73|mmu:12611|K10049 CCAAT/enhancer binding protein (C/EBP), gamma | (RefSeq) Cebpg, C/EBP[g], C/EBPgamma, GPE1-BP, Gpe1bp, Ig/EBP; CCAAT/enhancer binding protein (C/EBP), gamma	Tuberculosis (ko05152)	[K]	Transcription	Basic region leucine zipper	CCAAT/enhancer-binding protein gamma OS=Mus musculus OX=10090 GN=Cebpg PE=1 SV=1	K	Transcription	immunoglobulin enhancer binding protein, partial [Mus musculus]
ENSMUSG00000073125	Known_gene	Xlr3b	8	9	14	4	4	10	1	5	4	15	7	14	6	34	19	15	3.6536	4.4912	6.1717	1.9989	1.7859	5.243	0.3714	2.5579	1.8775	7.4859	3.6846	6.0091	3.0505	14.5682	8.6109	4.5132	0.019372	1.02839	up	--	--	--	K19528|9.5e-53|mun:110541823|K19528 synaptonemal complex protein 3 | (RefSeq) X-linked lymphocyte-regulated protein 3A-like	Homologous recombination (ko03440)	--	--	Cor1/Xlr/Xmr conserved region	X-linked lymphocyte-regulated protein 3B OS=Mus musculus OX=10090 GN=Xlr3b PE=2 SV=1	--	--	X-linked lymphocyte-regulated protein 3B [Mus musculus]
ENSMUSG00000044037	Known_gene	Als2cl	2	3	9	0	3	4	6	2	11	5	6	3	6	8	7	6	0.9134	1.4971	3.9675	0	1.3394	2.0972	2.2285	1.0232	5.1631	2.4953	3.1583	1.2877	3.0505	3.4278	3.1725	1.8053	0.0356934	0.85498	up	--	--	Biological Process: endosome organization (GO:0007032);; Molecular Function: identical protein binding (GO:0042802);;	K04575|3.2e-118|oaa:100088146|K04575 amyotrophic lateral sclerosis 2 protein | (RefSeq) ALS2; alsin isoform X1	Amyotrophic lateral sclerosis (ko05014)	[R]	General function prediction only	MORN repeat	ALS2 C-terminal-like protein OS=Mus musculus OX=10090 GN=Als2cl PE=1 SV=1	S	Function unknown	ALS2 C-terminal-like protein [Mus musculus]
ENSMUSG00000024222	Known_gene	Fkbp5	6	6	4	9	11	9	17	13	18	18	17	24	21	21	9	23	2.7402	2.9941	1.7633	4.4975	4.9113	4.7187	6.3141	6.6505	8.4487	8.983	8.9484	10.3013	10.6768	8.998	4.0789	6.9202	0.000152559	1.01548	up	[O]	Posttranslational modification, protein turnover, chaperones	Molecular Function: peptidyl-prolyl cis-trans isomerase activity (GO:0003755);; Molecular Function: FK506 binding (GO:0005528);; Cellular Component: nucleoplasm (GO:0005654);; Molecular Function: heat shock protein binding (GO:0031072);; Biological Process: chaperone-mediated protein folding (GO:0061077);;	K09571|3.6e-261|mmu:14229|K09571 FK506-binding protein 4/5 [EC:5.2.1.8] | (RefSeq) Fkbp5, D17Ertd592e, Dit1, FKBP-5, FKBP51; FK506 binding protein 5	Estrogen signaling pathway (ko04915)	[O]	Posttranslational modification, protein turnover, chaperones	FKBP-type peptidyl-prolyl cis-trans isomerase	Peptidyl-prolyl cis-trans isomerase FKBP5 OS=Mus musculus OX=10090 GN=Fkbp5 PE=1 SV=1	O	Posttranslational modification, protein turnover, chaperones	peptidyl-prolyl cis-trans isomerase FKBP5 [Mus musculus]
ONT.15969	New_gene	ONT.15969	4	5	8	3	5	2	9	2	9	6	5	3	6	8	10	16	1.8268	2.4951	3.5267	1.4992	2.2324	1.0486	3.3427	1.0232	4.2243	2.9943	2.6319	1.2877	3.0505	3.4278	4.5321	4.8141	0.0447547	0.729671	up	--	--	--	K11969|2.5e-09|cge:100764705|K11969 ariadne-2 [EC:2.3.2.31] | (RefSeq) Arih2; E3 ubiquitin-protein ligase ARIH2 isoform X1	--	--	--	--	--	--	--	rCG56442 [Rattus norvegicus]
ONT.6315	New_gene	ONT.6315	3	2	4	1	2	1	4	2	5	2	5	6	0	9	4	6	1.3701	0.998	1.7633	0.4997	0.893	0.5243	1.4857	1.0232	2.3468	0.9981	2.6319	2.5753	0	3.8563	1.8128	1.8053	0.0410656	0.93986	up	--	--	Molecular Function: nucleic acid binding (GO:0003676);; Molecular Function: RNA-DNA hybrid ribonuclease activity (GO:0004523);; Molecular Function: zinc ion binding (GO:0008270);; Biological Process: DNA integration (GO:0015074);; Biological Process: virion assembly (GO:0019068);;	--	--	--	--	--	--	--	--	vomeronasal type-2 receptor [Cricetulus griseus]
ENSMUSG00000044030	Known_gene	Irf2bp1	7	6	10	11	15	16	6	19	37	25	20	23	23	12	7	10	3.1969	2.9941	4.4084	5.4969	6.6972	8.3887	2.2285	9.72	17.3667	12.4764	10.5276	9.8721	11.6937	5.1417	3.1725	3.0088	0.028503	0.801459	up	--	--	Biological Process: negative regulation of transcription from RNA polymerase II promoter (GO:0000122);; Biological Process: protein polyubiquitination (GO:0000209);; Molecular Function: transcription corepressor activity (GO:0003714);; Cellular Component: nucleus (GO:0005634);; Cellular Component: nucleoplasm (GO:0005654);; Biological Process: regulation of transcription from RNA polymerase II pr…	K22383|0.0e+00|mmu:272359|K22383 interferon regulatory factor 2-binding protein | (RefSeq) Irf2bp1, 6330414O09Rik, C530033F24; interferon regulatory factor 2 binding protein 1	--	[O]	Posttranslational modification, protein turnover, chaperones	Interferon regulatory factor 2-binding protein zinc finger	Interferon regulatory factor 2-binding protein 1 OS=Mus musculus OX=10090 GN=Irf2bp1 PE=1 SV=2	K	Transcription	interferon regulatory factor 2-binding protein 1 [Mus musculus]
ENSMUSG00000028949	Known_gene	Smarcd3	15	15	11	16	17	15	9	21	33	31	68	36	44	16	9	9	6.8505	7.4853	4.8492	7.9955	7.5902	7.8644	3.3427	10.7432	15.4892	15.4708	35.7937	15.452	22.3705	6.8556	4.0789	2.7079	0.00440888	1.07412	up	--	--	Biological Process: positive regulation of neuroblast proliferation (GO:0002052);; Biological Process: secondary heart field specification (GO:0003139);; Biological Process: cardiac right ventricle formation (GO:0003219);; Biological Process: neural retina development (GO:0003407);; Cellular Component: nucleoplasm (GO:0005654);; Biological Process: nucleosome disassembly (GO:0006337);; Biological…	K11650|9.1e-263|cjc:100387143|K11650 SWI/SNF-related matrix-associated actin-dependent regulator of chromatin subfamily D | (RefSeq) SMARCD3; SWI/SNF related, matrix associated, actin dependent regulator of chromatin, subfamily d, member 3	Thermogenesis (ko04714);; Hepatocellular carcinoma (ko05225)	[BK]	Chromatin structure and dynamics;; Transcription	SWIB/MDM2 domain	SWI/SNF-related matrix-associated actin-dependent regulator of chromatin subfamily D member 3 OS=Mus musculus OX=10090 GN=Smarcd3 PE=1 SV=2	B	Chromatin structure and dynamics	SWI/SNF-related matrix-associated actin-dependent regulator of chromatin subfamily D member 3 [Mus musculus]
ENSMUSG00000017485	Known_gene	Top2b	29	34	36	35	46	20	40	34	74	37	63	61	71	44	24	40	13.2443	16.9666	15.8701	17.4902	20.5381	10.4859	14.8566	17.3937	34.7334	18.4651	33.1618	26.1825	36.0979	18.8529	10.877	12.0352	0.00631416	0.622994	up	[L]	Replication, recombination and repair	Cellular Component: heterochromatin (GO:0000792);; Biological Process: neuron migration (GO:0001764);; Molecular Function: DNA binding (GO:0003677);; Molecular Function: chromatin binding (GO:0003682);; Molecular Function: DNA topoisomerase type II (ATP-hydrolyzing) activity (GO:0003918);; Molecular Function: protein kinase C binding (GO:0005080);; Molecular Function: ATP binding (GO:0005524);; C…	K03164|0.0e+00|mmu:21974|K03164 DNA topoisomerase II [EC:5.6.2.2] | (RefSeq) Top2b, D230016L12Rik, Top-2; topoisomerase (DNA) II beta	Platinum drug resistance (ko01524)	[B]	Chromatin structure and dynamics	DNA gyrase/topoisomerase IV, subunit A	DNA topoisomerase 2-beta OS=Mus musculus OX=10090 GN=Top2b PE=1 SV=2	L	Replication, recombination and repair	DNA topoisomerase 2-beta [Mus musculus]
ENSMUSG00000063358	Known_gene	Mapk1	117	61	99	133	167	152	69	194	196	199	258	200	326	122	80	140	53.434	30.4401	43.6428	66.4628	74.5623	79.6931	25.6277	99.2466	91.9965	99.3123	135.805	85.8444	165.745	52.274	36.2566	42.1232	0.0322217	0.617416	up	[T]	Signal transduction mechanisms	Molecular Function: phosphotyrosine residue binding (GO:0001784);; Molecular Function: MAP kinase activity (GO:0004707);; Molecular Function: MAP kinase kinase activity (GO:0004708);; Molecular Function: ATP binding (GO:0005524);; Cellular Component: nucleus (GO:0005634);; Cellular Component: mitochondrion (GO:0005739);; Cellular Component: cytosol (GO:0005829);; Biological Process: cellular resp…	K04371|1.9e-209|cge:100759514|K04371 mitogen-activated protein kinase 1/3 [EC:2.7.11.24] | (RefSeq) Mapk1; mitogen-activated protein kinase 1 isoform X2	EGFR tyrosine kinase inhibitor resistance (ko01521);; Endocrine resistance (ko01522);; Platinum drug resistance (ko01524);; MAPK signaling pathway (ko04010);; ErbB signaling pathway (ko04012);; Ras signaling pathway (ko04014);; Rap1 signaling pathway (ko04015);; cGMP-PKG signaling pathway (ko04022);; cAMP signaling pathway (ko04024);; Chemokine signaling pathway (ko04062);; HIF-1 signaling pathwa…	[T]	Signal transduction mechanisms	Protein kinase domain	Mitogen-activated protein kinase 1 OS=Mus musculus OX=10090 GN=Mapk1 PE=1 SV=3	T	Signal transduction mechanisms	mitogen-activated protein kinase 1 [Mus musculus]
ONT.13209	New_gene	ONT.13209	7	1	5	10	7	4	1	7	20	11	12	10	20	6	3	5	3.1969	0.499	2.2042	4.9972	3.1254	2.0972	0.3714	3.5811	9.3874	5.4896	6.3165	4.2922	10.1684	2.5709	1.3596	1.5044	0.0214018	1.04677	up	--	--	--	--	--	--	--	--	--	--	--	unnamed protein product, partial [Mus musculus]
ENSMUSG00000116207	Known_gene	Nnt	3	5	1	3	3	2	9	4	7	10	11	3	8	8	2	6	1.3701	2.4951	0.4408	1.4992	1.3394	1.0486	3.3427	2.0463	3.2856	4.9906	5.7902	1.2877	4.0674	3.4278	0.9064	1.8053	0.0268973	0.898064	up	[C]	Energy production and conversion	Cellular Component: integral component of membrane (GO:0016021);; Molecular Function: oxidoreductase activity (GO:0016491);;	K00323|0.0e+00|mmu:18115|K00323 H+-translocating NAD(P) transhydrogenase [EC:1.6.1.2 7.1.1.1] | (RefSeq) Nnt, 4930423F13Rik, AI323702, BB168308; nicotinamide nucleotide transhydrogenase	Nicotinate and nicotinamide metabolism (ko00760)	--	--	NAD(P) transhydrogenase beta subunit	NAD(P) transhydrogenase, mitochondrial OS=Mus musculus OX=10090 GN=Nnt PE=1 SV=2	C	Energy production and conversion	NAD(P) transhydrogenase, mitochondrial isoform 2 [Mus musculus]
ENSMUSG00000041020	Known_gene	Map7d2	148	154	184	151	221	190	241	201	333	275	361	316	345	202	155	278	67.5917	76.8488	81.1138	75.4578	98.6723	99.6163	89.5113	102.828	156.3	137.241	190.022	135.634	175.405	86.552	70.2472	83.6446	0.000603429	0.629348	up	--	--	Biological Process: microtubule cytoskeleton organization (GO:0000226);; Cellular Component: microtubule cytoskeleton (GO:0015630);;	K24203|0.0e+00|mmu:78283|K24203 MAP7 domain-containing protein 2 | (RefSeq) Map7d2, 1600028E09Rik, 2900002G04Rik, 5330432J06Rik, C030036K04Rik, Mtap7d2; MAP7 domain containing 2	--	--	--	MAP7 (E-MAP-115) family	MAP7 domain-containing protein 2 OS=Mus musculus OX=10090 GN=Map7d2 PE=1 SV=1	S	Function unknown	MAP7 domain-containing protein 2 isoform 1 [Mus musculus]
ONT.11665	New_gene	ONT.11665	9	5	5	3	6	4	7	4	5	9	5	11	15	9	7	9	4.1103	2.4951	2.2042	1.4992	2.6789	2.0972	2.5999	2.0463	2.3468	4.4915	2.6319	4.7214	7.6263	3.8563	3.1725	2.7079	0.0315568	0.712415	up	--	--	Molecular Function: ATP binding (GO:0005524);; Molecular Function: phosphatidylinositol phosphate kinase activity (GO:0016307);;	K00889|2.3e-21|mmu:18720|K00889 1-phosphatidylinositol-4-phosphate 5-kinase [EC:2.7.1.68] | (RefSeq) Pip5k1a, PI4P5K-I[a], PIP5K1-alpha, PIP5KIalpha, Pipk5a; phosphatidylinositol-4-phosphate 5-kinase, type 1 alpha	Inositol phosphate metabolism (ko00562);; Phosphatidylinositol signaling system (ko04070);; Phospholipase D signaling pathway (ko04072);; Endocytosis (ko04144);; Focal adhesion (ko04510);; Fc gamma R-mediated phagocytosis (ko04666);; Regulation of actin cytoskeleton (ko04810);; Yersinia infection (ko05135);; Choline metabolism in cancer (ko05231)	[T]	Signal transduction mechanisms	--	Phosphatidylinositol 4-phosphate 5-kinase type-1 alpha OS=Mus musculus OX=10090 GN=Pip5k1a PE=1 SV=2	T	Signal transduction mechanisms	unnamed protein product [Mus musculus]
ENSMUSG00000071073	Known_gene	Lrrc73	12	6	6	15	20	16	3	16	27	28	35	20	37	6	5	12	5.4804	2.9941	2.645	7.4958	8.9296	8.3887	1.1142	8.1853	12.673	13.9736	18.4232	8.5844	18.8116	2.5709	2.266	3.6106	0.0499827	0.851399	up	--	--	--	K16634|2.4e-06|mun:110553914|K16634 ribonuclease inhibitor | (RefSeq) Rnh1; ribonuclease inhibitor isoform X1	--	--	--	Leucine Rich repeat	Leucine-rich repeat-containing protein 73 OS=Rattus norvegicus OX=10116 GN=Lrrc73 PE=2 SV=1	S	Function unknown	leucine-rich repeat-containing protein 73 [Mus musculus]
ENSMUSG00000037573	Known_gene	Tob1	8	9	11	7	16	11	20	12	55	21	37	21	30	12	8	21	3.6536	4.4912	4.8492	3.498	7.1437	5.7673	7.4283	6.139	25.8153	10.4802	19.476	9.0137	15.2526	5.1417	3.6257	6.3185	0.000583038	1.15511	up	--	--	Biological Process: negative regulation of cell proliferation (GO:0008285);;	K14443|7.3e-172|mmu:22057|K14443 protein Tob/BTG | (RefSeq) Tob1, Tob, Trob; transducer of ErbB-2.1	RNA degradation (ko03018)	[TR]	Signal transduction mechanisms;; General function prediction only	BTG family	Protein Tob1 OS=Mus musculus OX=10090 GN=Tob1 PE=1 SV=2	S	Function unknown	protein Tob1 [Mus musculus]
ENSMUSG00000029030	Known_gene	Tprgl	19	33	20	44	86	145	32	155	237	196	297	130	253	38	20	35	8.6773	16.4676	8.8167	21.9877	38.3973	76.023	11.8853	79.295	111.241	97.8151	156.334	55.7989	128.631	16.2821	9.0642	10.5308	0.0272199	1.1633	up	--	--	Molecular Function: molecular_function (GO:0003674);; Molecular Function: binding (GO:0005488);; Molecular Function: protein binding (GO:0005515);; Cellular Component: cellular_component (GO:0005575);; Cellular Component: intracellular (GO:0005622);; Cellular Component: cell (GO:0005623);; Cellular Component: cytoplasm (GO:0005737);; Cellular Component: synaptic vesicle (GO:0008021);; Cellular Co…	--	--	--	--	Inositol phosphatase	Tumor protein p63-regulated gene 1-like protein OS=Mus musculus OX=10090 GN=Tprg1l PE=1 SV=1	S	Function unknown	tumor protein p63-regulated gene 1-like protein [Mus musculus]
ENSMUSG00000068099	Known_gene	1500009C09Rik	25	31	59	58	68	88	191	108	121	96	145	135	139	119	119	184	11.4175	15.4696	26.0093	28.9838	30.3607	46.1381	70.9405	55.2507	56.7938	47.9095	76.3248	57.945	70.6706	50.9886	53.9317	55.3619	0.00230845	0.798424	up	--	--	Cellular Component: integral component of membrane (GO:0016021);;	--	--	--	--	--	--	S	Function unknown	Hypothetical predicted protein [Marmota monax]
ENSMUSG00000032816	Known_gene	Igdcc4	11	7	12	6	5	7	10	6	20	7	13	12	14	13	8	11	5.0237	3.4931	5.29	2.9983	2.2324	3.6701	3.7142	3.0695	9.3874	3.4934	6.8429	5.1507	7.1179	5.5702	3.6257	3.3097	0.0293617	0.626646	up	[S]	Function unknown	Molecular Function: protein binding (GO:0005515);; Cellular Component: cellular_component (GO:0005575);; Cellular Component: cell (GO:0005623);; Cellular Component: plasma membrane (GO:0005886);; Cellular Component: integral component of plasma membrane (GO:0005887);; Cellular Component: membrane (GO:0016020);; Cellular Component: integral component of membrane (GO:0016021);; Cellular Component: …	K22657|0.0e+00|mmu:56741|K22657 immunoglobulin superfamily DCC subclass member 4 | (RefSeq) Igdcc4, DDM36, Nope; immunoglobulin superfamily, DCC subclass, member 4	--	[T]	Signal transduction mechanisms	Fibronectin type III domain	Immunoglobulin superfamily DCC subclass member 4 OS=Mus musculus OX=10090 GN=Igdcc4 PE=2 SV=1	S	Function unknown	mKIAA1628 protein, partial [Mus musculus]
ENSMUSG00000091811	Known_gene	Inafm1	31	23	22	24	20	19	40	28	51	17	62	48	49	45	25	49	14.1577	11.4774	9.6984	11.9933	8.9296	9.9616	14.8566	14.3243	23.9379	8.484	32.6354	20.6027	24.9126	19.2814	11.3302	14.7431	0.000876792	0.756775	up	--	--	Molecular Function: calcium channel regulator activity (GO:0005246);; Cellular Component: integral component of membrane (GO:0016021);;	--	--	--	--	TRP-interacting helix	--	S	Function unknown	putative transmembrane protein INAFM1 [Mus musculus]
ENSMUSG00000041341	Known_gene	Atg2b	11	7	11	10	13	2	9	13	18	13	17	13	16	21	11	17	5.0237	3.4931	4.8492	4.9972	5.8043	1.0486	3.3427	6.6505	8.4487	6.4877	8.9484	5.5799	8.1347	8.998	4.9853	5.115	0.00558197	0.739682	up	--	--	Biological Process: autophagy (GO:0006914);;	K17906|0.0e+00|mmu:76559|K17906 autophagy-related protein 2 | (RefSeq) Atg2b, 2410024A21Rik, AI047755, AI503411, AW558123, C030004M05Rik, C630028L02Rik, mKIAA4067; autophagy related 2B	Autophagy - other (ko04136);; Autophagy - animal (ko04140);; Alzheimer disease (ko05010);; Amyotrophic lateral sclerosis (ko05014);; Huntington disease (ko05016);; Spinocerebellar ataxia (ko05017)	[U]	Intracellular trafficking, secretion, and vesicular transport	Autophagy-related protein C terminal domain	Autophagy-related protein 2 homolog B OS=Mus musculus OX=10090 GN=Atg2b PE=1 SV=3	U	Intracellular trafficking, secretion, and vesicular transport	autophagy-related protein 2 homolog B [Mus musculus]
ENSMUSG00000028578	Known_gene	Caap1	3	2	3	1	2	8	0	5	12	8	13	7	15	1	2	1	1.3701	0.998	1.3225	0.4997	0.893	4.1944	0	2.5579	5.6324	3.9925	6.8429	3.0046	7.6263	0.4285	0.9064	0.3009	0.0355254	1.26723	up	--	--	Biological Process: regulation of apoptotic process (GO:0042981);;	--	--	--	--	Caspase activity and apoptosis inhibitor 1	Caspase activity and apoptosis inhibitor 1 OS=Mus musculus OX=10090 GN=Caap1 PE=1 SV=2	S	Function unknown	caspase activity and apoptosis inhibitor 1 [Mus musculus]
ENSMUSG00000039242	Known_gene	B3galnt2	5	11	10	7	7	9	19	12	16	7	17	17	8	16	9	32	2.2835	5.4892	4.4084	3.498	3.1254	4.7187	7.0569	6.139	7.5099	3.4934	8.9484	7.2968	4.0674	6.8556	4.0789	9.6282	0.0457168	0.59322	up	--	--	Cellular Component: Golgi membrane (GO:0000139);; Cellular Component: endoplasmic reticulum (GO:0005783);; Cellular Component: Golgi apparatus (GO:0005794);; Biological Process: protein glycosylation (GO:0006486);; Biological Process: protein O-linked glycosylation (GO:0006493);; Molecular Function: acetylglucosaminyltransferase activity (GO:0008375);; Molecular Function: acetylgalactosaminyltran…	K09654|1.6e-305|mmu:97884|K09654 beta-1,3-N-acetylgalactosaminyltransferase 2 [EC:2.4.1.313] | (RefSeq) B3galnt2, A930105D20Rik, C80633, D230016N13Rik; UDP-GalNAc:betaGlcNAc beta 1,3-galactosaminyltransferase, polypeptide 2	Mannose type O-glycan biosynthesis (ko00515)	[G]	Carbohydrate transport and metabolism	Galactosyltransferase	UDP-GalNAc:beta-1,3-N-acetylgalactosaminyltransferase 2 OS=Mus musculus OX=10090 GN=B3galnt2 PE=1 SV=1	S	Function unknown	UDP-GalNAc:beta-1,3-N-acetylgalactosaminyltransferase 2 precursor [Mus musculus]
ENSMUSG00000032402	Known_gene	Smad3	19	12	12	16	12	12	20	21	23	23	20	23	43	13	18	22	8.6773	5.9882	5.29	7.9955	5.3578	6.2916	7.4283	10.7432	10.7955	11.4783	10.5276	9.8721	21.8621	5.5702	8.1577	6.6194	0.0232276	0.604686	up	--	--	Biological Process: negative regulation of transcription from RNA polymerase II promoter (GO:0000122);; Cellular Component: nuclear chromatin (GO:0000790);; Molecular Function: RNA polymerase II core promoter proximal region sequence-specific DNA binding (GO:0000978);; Molecular Function: RNA polymerase II activating transcription factor binding (GO:0001102);; Molecular Function: transcription co…	K23605|1.6e-258|bacu:103019152|K23605 mothers against decapentaplegic homolog 3 | (RefSeq) SMAD3; SMAD family member 3	FoxO signaling pathway (ko04068);; Cell cycle (ko04110);; Endocytosis (ko04144);; Cellular senescence (ko04218);; Wnt signaling pathway (ko04310);; TGF-beta signaling pathway (ko04350);; Apelin signaling pathway (ko04371);; Hippo signaling pathway (ko04390);; Adherens junction (ko04520);; Signaling pathways regulating pluripotency of stem cells (ko04550);; Th17 cell differentiation (ko04659);; AG…	[TK]	Signal transduction mechanisms;; Transcription	MH2 domain	Mothers against decapentaplegic homolog 3 OS=Mus musculus OX=10090 GN=Smad3 PE=1 SV=2	K	Transcription	Hypothetical predicted protein [Marmota monax]
ENSMUSG00000025134	Known_gene	Alyref	8	5	7	10	6	7	9	5	18	9	13	6	13	9	7	13	3.6536	2.4951	3.0859	4.9972	2.6789	3.6701	3.3427	2.5579	8.4487	4.4915	6.8429	2.5753	6.6095	3.8563	3.1725	3.9114	0.0326804	0.631571	up	[J]	Translation, ribosomal structure and biogenesis	Molecular Function: RNA binding (GO:0003723);;	K12881|1.3e-122|mcal:110305355|K12881 THO complex subunit 4 | (RefSeq) Alyref; THO complex subunit 4	RNA transport (ko03013);; mRNA surveillance pathway (ko03015);; Spliceosome (ko03040);; Amyotrophic lateral sclerosis (ko05014);; Herpes simplex virus 1 infection (ko05168)	[A]	RNA processing and modification	RNA recognition motif. (a.k.a. RRM, RBD, or RNP domain)	THO complex subunit 4 OS=Mus musculus OX=10090 GN=Alyref PE=1 SV=3	S	Function unknown	THO complex subunit 4 [Mus musculus]
ENSMUSG00000054452	Known_gene	Aes	158	100	178	218	296	355	153	390	543	488	552	399	569	180	93	217	72.1587	49.9018	78.4688	108.939	132.158	186.125	56.8267	199.516	254.868	243.54	290.561	171.26	289.292	77.1255	42.1483	65.2909	0.0380851	0.720393	up	--	--	Biological Process: negative regulation of transcription from RNA polymerase II promoter (GO:0000122);; Molecular Function: transcription corepressor activity (GO:0003714);; Cellular Component: nucleus (GO:0005634);; Biological Process: negative regulation of protein binding (GO:0032091);; Biological Process: negative regulation of response to cytokine stimulus (GO:0060761);; Biological Process: …	K04497|9.4e-57|srx:107708208|K04497 groucho | (RefSeq) protein groucho-2-like	Wnt signaling pathway (ko04310);; Notch signaling pathway (ko04330)	[B]	Chromatin structure and dynamics	Groucho/TLE N-terminal Q-rich domain	TLE family member 5 OS=Mus musculus OX=10090 GN=Tle5 PE=1 SV=1	S	Function unknown	TLE family member 5 isoform 1 [Mus musculus]
ENSMUSG00000000738	Known_gene	Spg7	14	17	17	26	29	29	6	37	90	41	54	39	67	14	11	19	6.3938	8.4833	7.4942	12.9927	12.9479	15.2046	2.2285	18.9285	42.2433	20.4613	28.4244	16.7397	34.0642	5.9987	4.9853	5.7167	0.0243223	0.923085	up	[O]	Posttranslational modification, protein turnover, chaperones	Molecular Function: metalloendopeptidase activity (GO:0004222);; Molecular Function: ATP binding (GO:0005524);; Cellular Component: m-AAA complex (GO:0005745);; Cellular Component: mitochondrial permeability transition pore complex (GO:0005757);; Biological Process: anterograde axonal transport (GO:0008089);; Molecular Function: zinc ion binding (GO:0008270);; Biological Process: mitochondrial ou…	K09552|0.0e+00|mmu:234847|K09552 spastic paraplegia 7 [EC:3.4.24.-] | (RefSeq) Spg7, AI452278, AU015315, Cmar, PGN; SPG7, paraplegin matrix AAA peptidase subunit	--	[O]	Posttranslational modification, protein turnover, chaperones	Peptidase family M41	Paraplegin OS=Mus musculus OX=10090 GN=Spg7 PE=1 SV=1	O	Posttranslational modification, protein turnover, chaperones	paraplegin isoform 1 preproprotein [Mus musculus]
ENSMUSG00000021476	Known_gene	Habp4	60	45	40	45	93	150	45	116	179	173	203	157	180	57	36	59	27.402	22.4558	17.6334	22.4874	41.5227	78.6445	16.7137	59.3433	84.0172	86.3368	106.855	67.3878	91.5158	24.4231	16.3155	17.7519	0.0317635	0.805108	up	--	--	Molecular Function: RNA binding (GO:0003723);;	K19019|1.3e-170|mmu:56541|K19019 intracellular hyaluronan-binding protein 4 | (RefSeq) Habp4, 4933413D03Rik, 4933428J01Rik; hyaluronic acid binding protein 4	--	[R]	General function prediction only	Intracellular hyaluronan-binding protein 4 N-terminal	Intracellular hyaluronan-binding protein 4 OS=Mus musculus OX=10090 GN=Habp4 PE=1 SV=2	S	Function unknown	unnamed protein product [Mus musculus]
ENSMUSG00000004931	Known_gene	Apba3	12	5	9	4	5	19	11	21	31	27	41	16	28	9	6	7	5.4804	2.4951	3.9675	1.9989	2.2324	9.9616	4.0856	10.7432	14.5505	13.4745	21.5815	6.8676	14.2358	3.8563	2.7192	2.1062	0.0266756	0.96777	up	--	--	Molecular Function: amyloid-beta binding (GO:0001540);; Molecular Function: enzyme inhibitor activity (GO:0004857);;	K04531|4.1e-137|phyp:113537048|K04531 amyloid beta A4 precursor protein-binding family A member 1 | (RefSeq) apba1; amyloid-beta A4 precursor protein-binding family A member 1 isoform X1	--	[R]	General function prediction only	Phosphotyrosine interaction domain (PTB/PID)	Amyloid-beta A4 precursor protein-binding family A member 3 OS=Mus musculus OX=10090 GN=Apba3 PE=1 SV=1	O	Posttranslational modification, protein turnover, chaperones	amyloid-beta A4 precursor protein-binding family A member 3 [Mus musculus]
ENSMUSG00000029208	Known_gene	Guf1	7	10	13	8	11	6	18	8	22	14	18	20	17	12	18	14	3.1969	4.9902	5.7309	3.9978	4.9113	3.1458	6.6855	4.0926	10.3261	6.9868	9.4748	8.5844	8.6432	5.1417	8.1577	4.2123	0.00219775	0.769761	up	[J]	Translation, ribosomal structure and biogenesis	Molecular Function: GTPase activity (GO:0003924);; Molecular Function: GTP binding (GO:0005525);; Cellular Component: mitochondrion (GO:0005739);; Cellular Component: mitochondrial inner membrane (GO:0005743);; Cellular Component: mitochondrial matrix (GO:0005759);; Biological Process: translation (GO:0006412);; Molecular Function: ribosome binding (GO:0043022);; Biological Process: positive regu…	K21594|0.0e+00|mmu:231279|K21594 translation factor GUF1, mitochondrial [EC:3.6.5.-] | (RefSeq) Guf1, 4631409J12, AA407526, EF-4; GUF1 homolog, GTPase	--	[J]	Translation, ribosomal structure and biogenesis	Elongation factor Tu GTP binding domain	Translation factor Guf1, mitochondrial OS=Mus musculus OX=10090 GN=Guf1 PE=1 SV=1	M	Cell wall/membrane/envelope biogenesis	translation factor Guf1, mitochondrial isoform 1 [Mus musculus]
ONT.1746	New_gene	ONT.1746	10	5	11	7	20	13	9	15	43	27	31	23	60	13	11	11	4.567	2.4951	4.8492	3.498	8.9296	6.8159	3.3427	7.6737	20.1829	13.4745	16.3177	9.8721	30.5053	5.5702	4.9853	3.3097	0.000563977	1.31075	up	--	--	Molecular Function: transcription regulatory region sequence-specific DNA binding (GO:0000976);; Molecular Function: RNA polymerase II regulatory region sequence-specific DNA binding (GO:0000977);; Molecular Function: RNA polymerase II core promoter proximal region sequence-specific DNA binding (GO:0000978);; Molecular Function: RNA polymerase II transcription factor activity, sequence-specific D…	K09239|9.3e-266|mmu:15273|K09239 human immunodeficiency virus type I enhancer-binding protein | (RefSeq) Hivep2, Gm20114, MIBP-1, MIBP1, Schnurri-2, Shn-2; human immunodeficiency virus type I enhancer binding protein 2	--	[R]	General function prediction only	Zinc finger, C2H2 type	Transcription factor HIVEP2 OS=Mus musculus OX=10090 GN=Hivep2 PE=1 SV=1	K	Transcription	transcription factor HIVEP2 [Mus musculus]
ENSMUSG00000034707	Known_gene	Gns	8	16	21	20	35	38	16	43	66	41	63	62	70	28	17	28	3.6536	7.9843	9.2576	9.9944	15.6268	19.9233	5.9427	21.998	30.9784	20.4613	33.1618	26.6118	35.5895	11.9973	7.7045	8.4246	0.00810092	0.920815	up	[P]	Inorganic ion transport and metabolism	Molecular Function: glycosaminoglycan binding (GO:0005539);; Cellular Component: lysosome (GO:0005764);; Molecular Function: N-acetylglucosamine-6-sulfatase activity (GO:0008449);; Molecular Function: sulfuric ester hydrolase activity (GO:0008484);; Biological Process: keratan sulfate catabolic process (GO:0042340);; Molecular Function: sulfate binding (GO:0043199);; Molecular Function: metal ion…	K01137|0.0e+00|mmu:75612|K01137 N-acetylglucosamine-6-sulfatase [EC:3.1.6.14] | (RefSeq) Gns, 2610016K11Rik, AU042285, C87209, G6S, N28088; glucosamine (N-acetyl)-6-sulfatase	Glycosaminoglycan degradation (ko00531);; Lysosome (ko04142)	[G]	Carbohydrate transport and metabolism	Sulfatase	N-acetylglucosamine-6-sulfatase OS=Mus musculus OX=10090 GN=Gns PE=1 SV=1	P	Inorganic ion transport and metabolism	N-acetylglucosamine-6-sulfatase isoform 1 precursor [Mus musculus]
ENSMUSG00000032370	Known_gene	Lactb	4	1	4	6	8	16	6	14	32	23	19	11	31	5	1	7	1.8268	0.499	1.7633	2.9983	3.5718	8.3887	2.2285	7.1621	15.0198	11.4783	10.0012	4.7214	15.7611	2.1424	0.4532	2.1062	0.0336644	1.11932	up	[V]	Defense mechanisms	Cellular Component: mitochondrion (GO:0005739);; Cellular Component: cytosol (GO:0005829);; Molecular Function: peptidase activity (GO:0008233);; Biological Process: regulation of lipid metabolic process (GO:0019216);; Molecular Function: identical protein binding (GO:0042802);;	K17382|9.6e-309|mmu:80907|K17382 serine beta-lactamase-like protein LACTB, mitochondrial | (RefSeq) Lactb, LACT-1, Lact1, Mrpl56; lactamase, beta	--	--	--	Beta-lactamase	Serine beta-lactamase-like protein LACTB, mitochondrial OS=Mus musculus OX=10090 GN=Lactb PE=1 SV=1	V	Defense mechanisms	serine beta-lactamase-like protein LACTB, mitochondrial precursor [Mus musculus]
ENSMUSG00000030400	Known_gene	Ercc2	6	4	8	4	4	16	9	8	13	14	29	7	30	11	5	7	2.7402	1.9961	3.5267	1.9989	1.7859	8.3887	3.3427	4.0926	6.1018	6.9868	15.265	3.0046	15.2526	4.7132	2.266	2.1062	0.0204855	0.997271	up	[L]	Replication, recombination and repair	Molecular Function: DNA binding (GO:0003677);; Molecular Function: DNA helicase activity (GO:0003678);; Molecular Function: ATP binding (GO:0005524);; Cellular Component: nucleus (GO:0005634);; Biological Process: nucleotide-excision repair (GO:0006289);;	K10844|0.0e+00|mmu:13871|K10844 DNA excision repair protein ERCC-2 [EC:3.6.4.12] | (RefSeq) Ercc2, AA407812, AU020867, AW240756, CXPD, Ercc-2, Mhdarco15, RCO015, XPD; excision repair cross-complementing rodent repair deficiency, complementation group 2	Basal transcription factors (ko03022);; Nucleotide excision repair (ko03420)	[KL]	Transcription;; Replication, recombination and repair	DEAD_2	General transcription and DNA repair factor IIH helicase subunit XPD OS=Mus musculus OX=10090 GN=Ercc2 PE=1 SV=2	L	Replication, recombination and repair	general transcription and DNA repair factor IIH helicase subunit XPD isoform 1 [Mus musculus]
ENSMUSG00000044502	Known_gene	Bod1	16	6	15	14	16	15	7	27	26	21	26	33	38	18	16	19	7.3072	2.9941	6.6125	6.9961	7.1437	7.8644	2.5999	13.8127	12.2036	10.4802	13.6858	14.1643	19.32	7.7126	7.2513	5.7167	0.0107718	0.765928	up	--	--	Biological Process: cell division (GO:0051301);;	K05186|4.0e-27|hai:109374352|K05186 gamma-aminobutyric acid receptor subunit gamma | (RefSeq) GABRG3; gamma-aminobutyric acid type A receptor gamma3 subunit	Neuroactive ligand-receptor interaction (ko04080);; Retrograde endocannabinoid signaling (ko04723);; GABAergic synapse (ko04727);; Morphine addiction (ko05032);; Nicotine addiction (ko05033)	--	--	COMPASS (Complex proteins associated with Set1p) component shg1	Biorientation of chromosomes in cell division protein 1 OS=Mus musculus OX=10090 GN=Bod1 PE=3 SV=1	D	Cell cycle control, cell division, chromosome partitioning	biorientation of chromosomes in cell division protein 1 [Mus musculus]
ENSMUSG00000071001	Known_gene	Hrct1	5	6	8	5	4	4	3	4	6	3	10	10	15	7	15	14	2.2835	2.9941	3.5267	2.4986	1.7859	2.0972	1.1142	2.0463	2.8162	1.4972	5.2638	4.2922	7.6263	2.9993	6.7981	4.2123	0.0044414	1.02743	up	--	--	Cellular Component: integral component of membrane (GO:0016021);;	--	--	--	--	Histidine-rich carboxyl terminus protein 1	Histidine-rich carboxyl terminus protein 1 OS=Mus musculus OX=10090 GN=Hrct1 PE=4 SV=2	U	Intracellular trafficking, secretion, and vesicular transport	histidine-rich carboxyl terminus protein 1 [Mus musculus]
ENSMUSG00000025188	Known_gene	Hps1	0	3	5	2	1	4	9	3	13	4	5	6	4	4	7	6	0	1.4971	2.2042	0.9994	0.4465	2.0972	3.3427	1.5347	6.1018	1.9962	2.6319	2.5753	2.0337	1.7139	3.1725	1.8053	0.0433994	0.875883	up	--	--	Cellular Component: lytic vacuole (GO:0000323);; Biological Process: eye development (GO:0001654);; Biological Process: regulation of immune system process (GO:0002682);; Biological Process: positive regulation of immune system process (GO:0002684);; Biological Process: regulation of leukocyte activation (GO:0002694);; Biological Process: positive regulation of leukocyte activation (GO:0002696);;…	K20193|0.0e+00|mmu:192236|K20193 Hermansky-Pudlak syndrome 1 protein | (RefSeq) Hps1, 6030422N11Rik, BB405864, Gm21361, Hps, ep; HPS1, biogenesis of lysosomal organelles complex 3 subunit 1	--	--	--	Second Longin domain of FUZ, MON1 and HPS1	Hermansky-Pudlak syndrome 1 protein homolog OS=Mus musculus OX=10090 GN=Hps1 PE=2 SV=2	S	Function unknown	unnamed protein product [Mus musculus]
ENSMUSG00000030711	Known_gene	Sult1a1	56	27	52	29	36	44	55	55	53	56	62	62	62	77	94	98	25.5752	13.4735	22.9235	14.4919	16.0733	23.069	20.4279	28.1369	24.8766	27.9472	32.6354	26.6118	31.5221	32.9926	42.6015	29.4862	0.000445272	0.689606	up	--	--	Molecular Function: sulfotransferase activity (GO:0008146);;	K01014|5.5e-153|mmu:20887|K01014 aryl sulfotransferase [EC:2.8.2.1] | (RefSeq) Sult1a1, AI266890, PST, ST1A1, ST1A4, Stp, Stp1, mSTp1; sulfotransferase family 1A, phenol-preferring, member 1	Chemical carcinogenesis (ko05204)	[R]	General function prediction only	Sulfotransferase domain	Sulfotransferase 1A1 OS=Mus musculus OX=10090 GN=Sult1a1 PE=1 SV=1	S	Function unknown	Sulfotransferase family 1A, phenol-preferring, member 1 [Mus musculus]
ENSMUSG00000021794	Known_gene	Glud1	31	63	61	48	43	44	74	51	70	51	115	99	97	91	40	95	14.1577	31.4381	26.891	23.9866	19.1987	23.069	27.4848	26.0906	32.8559	25.4519	60.5335	42.493	49.3169	38.9912	18.1283	28.5836	0.000953955	0.679596	up	[E]	Amino acid transport and metabolism	Molecular Function: glutamate dehydrogenase [NAD(P)+] activity (GO:0004353);; Cellular Component: mitochondrial matrix (GO:0005759);; Biological Process: glutamine metabolic process (GO:0006541);; Biological Process: positive regulation of insulin secretion (GO:0032024);; Biological Process: tricarboxylic acid metabolic process (GO:0072350);;	K00261|0.0e+00|mcal:110309726|K00261 glutamate dehydrogenase (NAD(P)+) [EC:1.4.1.3] | (RefSeq) Glud1; glutamate dehydrogenase 1, mitochondrial	Arginine biosynthesis (ko00220);; Alanine, aspartate and glutamate metabolism (ko00250);; D-Glutamine and D-glutamate metabolism (ko00471);; Nitrogen metabolism (ko00910);; Carbon metabolism (ko01200);; Necroptosis (ko04217);; Proximal tubule bicarbonate reclamation (ko04964)	[E]	Amino acid transport and metabolism	Glu/Leu/Phe/Val dehydrogenase, dimerisation domain	Glutamate dehydrogenase 1, mitochondrial OS=Mus musculus OX=10090 GN=Glud1 PE=1 SV=1	E	Amino acid transport and metabolism	glutamate dehydrogenase 1, mitochondrial precursor [Mus musculus]
ENSMUSG00000046985	Known_gene	Tapt1	9	8	6	8	11	7	13	9	15	14	15	14	9	16	11	15	4.1103	3.9921	2.645	3.9978	4.9113	3.6701	4.8284	4.6042	7.0405	6.9868	7.8957	6.0091	4.5758	6.8556	4.9853	4.5132	0.0114609	0.628555	up	--	--	Cellular Component: integral component of membrane (GO:0016021);;	K23404|1.0e-305|mmu:231225|K23404 transmembrane anterior posterior transformation protein 1 | (RefSeq) Tapt1, 4932414K18Rik; transmembrane anterior posterior transformation 1	--	[S]	Function unknown	Eukaryotic membrane protein family	Transmembrane anterior posterior transformation protein 1 OS=Mus musculus OX=10090 GN=Tapt1 PE=1 SV=2	S	Function unknown	transmembrane anterior posterior transformation protein 1 [Mus musculus]
ENSMUSG00000084845	Known_gene	Tmem240	13	18	26	13	10	13	12	14	42	18	27	15	23	15	22	19	5.9371	8.9823	11.4617	6.4964	4.4648	6.8159	4.457	7.1621	19.7135	8.983	14.2122	6.4383	11.6937	6.4271	9.9706	5.7167	0.0225278	0.626801	up	--	--	Cellular Component: integral component of membrane (GO:0016021);;	--	--	--	--	TMEM240 family	Transmembrane protein 240 OS=Mus musculus OX=10090 GN=Tmem240 PE=1 SV=1	S	Function unknown	hypothetical protein A6R68_20961, partial [Neotoma lepida]
ONT.8383	New_gene	ONT.8383	3	4	5	2	4	1	3	1	7	3	3	4	1	8	9	10	1.3701	1.9961	2.2042	0.9994	1.7859	0.5243	1.1142	0.5116	3.2856	1.4972	1.5791	1.7169	0.5084	3.4278	4.0789	3.0088	0.0306892	0.944456	up	--	--	--	--	--	--	--	--	--	--	--	mCG147783 [Mus musculus]
ENSMUSG00000028669	Known_gene	Pithd1	33	21	42	68	113	141	37	160	196	197	223	166	215	46	32	62	15.0711	10.4794	18.5151	33.981	50.4523	73.9258	13.7424	81.8529	91.9965	98.3142	117.382	71.2508	109.311	19.7099	14.5026	18.6546	0.0458124	0.87832	up	--	--	Cellular Component: cellular_component (GO:0005575);; Cellular Component: intracellular (GO:0005622);; Cellular Component: cell (GO:0005623);; Cellular Component: nucleus (GO:0005634);; Biological Process: response to stress (GO:0006950);; Biological Process: cellular response to DNA damage stimulus (GO:0006974);; Biological Process: biological_process (GO:0008150);; Biological Process: cellular …	--	--	[O]	Posttranslational modification, protein turnover, chaperones	PITH domain	PITH domain-containing protein 1 OS=Mus musculus OX=10090 GN=Pithd1 PE=1 SV=1	S	Function unknown	PITH domain-containing protein 1 [Mus musculus]
ONT.8256	Known_lncRNA_gene	ENSMUSG00000092564(BC051226/Ensembl),NONMMUG018075.2(-/NONCODE),ENSMUSG00000092564(BC051226/Ensembl),NONMMUG018075.2(-/NONCODE)	14	12	26	12	18	8	10	18	24	23	16	21	15	21	19	44	6.3938	5.9882	11.4617	5.9966	8.0367	4.1944	3.7142	9.2084	11.2649	11.4783	8.422	9.0137	7.6263	8.998	8.6109	13.2387	0.0159289	0.617844	up	--	--	--	--	--	--	--	--	--	--	--	mCG1028748, partial [Mus musculus]
ENSMUSG00000063049	Known_gene	Ing2	19	3	15	18	22	21	7	30	50	28	43	40	80	18	12	17	8.6773	1.4971	6.6125	8.995	9.8226	11.0102	2.5999	15.3474	23.4685	13.9736	22.6342	17.1689	40.6737	7.7126	5.4385	5.115	0.00684115	1.09389	up	--	--	Molecular Function: DNA binding (GO:0003677);; Molecular Function: chromatin binding (GO:0003682);; Cellular Component: Golgi apparatus (GO:0005794);; Cellular Component: cytosol (GO:0005829);; Cellular Component: plasma membrane (GO:0005886);; Biological Process: chromatin organization (GO:0006325);; Biological Process: male meiosis I (GO:0007141);; Biological Process: spermatid development (GO:…	K19198|2.7e-142|mmu:69260|K19198 inhibitor of growth protein 2 | (RefSeq) Ing2, 2810011M06Rik, Ing1l, Ing2b, P33ING2; inhibitor of growth family, member 2	--	[B]	Chromatin structure and dynamics	Inhibitor of growth proteins N-terminal histone-binding	Inhibitor of growth protein 2 OS=Mus musculus OX=10090 GN=Ing2 PE=1 SV=3	B	Chromatin structure and dynamics	inhibitor of growth protein 2 [Mus musculus]
ENSMUSG00000002997	Known_gene	Prkar2b	19	7	8	16	16	19	9	28	26	35	49	39	38	14	11	10	8.6773	3.4931	3.5267	7.9955	7.1437	9.9616	3.3427	14.3243	12.2036	17.467	25.7925	16.7397	19.32	5.9987	4.9853	3.0088	0.0207889	0.882456	up	[T]	Signal transduction mechanisms	Molecular Function: cAMP-dependent protein kinase inhibitor activity (GO:0004862);; Cellular Component: cytoplasm (GO:0005737);; Cellular Component: centrosome (GO:0005813);; Cellular Component: plasma membrane (GO:0005886);; Cellular Component: cAMP-dependent protein kinase complex (GO:0005952);; Biological Process: fatty acid metabolic process (GO:0006631);; Biological Process: learning (GO:000…	K04739|1.7e-236|mmu:19088|K04739 cAMP-dependent protein kinase regulator | (RefSeq) Prkar2b, AI451071, AW061005, PKARIIbeta, Pkarb2, RII(beta); protein kinase, cAMP dependent regulatory, type II beta	Insulin signaling pathway (ko04910)	[T]	Signal transduction mechanisms	Cyclic nucleotide-binding domain	cAMP-dependent protein kinase type II-beta regulatory subunit OS=Mus musculus OX=10090 GN=Prkar2b PE=1 SV=3	T	Signal transduction mechanisms	cAMP-dependent protein kinase type II-beta regulatory subunit isoform 1 [Mus musculus]
ENSMUSG00000020640	Known_gene	Itsn2	25	12	17	15	30	34	42	39	46	61	66	43	59	40	22	32	11.4175	5.9882	7.4942	7.4958	13.3944	17.8261	15.5995	19.9516	21.591	30.4425	34.7409	18.4565	29.9969	17.139	9.9706	9.6282	0.00321975	0.830195	up	--	--	Molecular Function: guanyl-nucleotide exchange factor activity (GO:0005085);; Molecular Function: calcium ion binding (GO:0005509);; Biological Process: endocytosis (GO:0006897);;	K20045|0.0e+00|mmu:20403|K20045 intersectin | (RefSeq) Itsn2, AI327390, Ese2, Sh3d1B, Sh3p18, mKIAA1256; intersectin 2	--	[TU]	Signal transduction mechanisms;; Intracellular trafficking, secretion, and vesicular transport	Pleckstrin homology domain	Intersectin-2 OS=Mus musculus OX=10090 GN=Itsn2 PE=1 SV=2	T	Signal transduction mechanisms	intersectin-2 isoform 1 [Mus musculus]
ENSMUSG00000061130	Known_gene	Ppm1b	26	23	39	34	48	67	30	64	97	81	81	78	93	37	25	43	11.8742	11.4774	17.1926	16.9905	21.4311	35.1279	11.1425	32.7411	45.5289	40.4236	42.6366	33.4793	47.2832	15.8536	11.3302	12.9378	0.0243942	0.692922	up	--	--	Molecular Function: magnesium ion binding (GO:0000287);; Molecular Function: protein serine/threonine phosphatase activity (GO:0004722);; Molecular Function: manganese ion binding (GO:0030145);;	K04461|2.6e-223|mmu:19043|K04461 protein phosphatase 1B [EC:3.1.3.16] | (RefSeq) Ppm1b, PP2CB; protein phosphatase 1B, magnesium dependent, beta isoform	MAPK signaling pathway (ko04010)	[T]	Signal transduction mechanisms	Protein phosphatase 2C	Protein phosphatase 1B OS=Mus musculus OX=10090 GN=Ppm1b PE=1 SV=1	T	Signal transduction mechanisms	protein phosphatase 1B isoform 2 [Mus musculus]
ENSMUSG00000001964	Known_gene	Emd	26	26	51	54	35	48	93	60	64	42	72	53	54	90	87	129	11.8742	12.9745	22.4826	26.9849	15.6268	25.1662	34.5417	30.6948	30.0397	20.9604	37.8992	22.7488	27.4547	38.5628	39.4291	38.8135	0.00903597	0.601054	up	--	--	Molecular Function: actin binding (GO:0003779);; Cellular Component: nuclear inner membrane (GO:0005637);; Cellular Component: nuclear outer membrane (GO:0005640);; Cellular Component: nucleoplasm (GO:0005654);; Cellular Component: integral component of membrane (GO:0016021);; Cellular Component: spindle pole centrosome (GO:0031616);; Cellular Component: cortical endoplasmic reticulum (GO:0032541…	K12569|2.2e-138|mmu:13726|K12569 emerin | (RefSeq) Emd, AW550900, Sta; emerin	Hypertrophic cardiomyopathy (ko05410);; Arrhythmogenic right ventricular cardiomyopathy (ko05412);; Dilated cardiomyopathy (ko05414)	--	--	LEM domain	Emerin OS=Mus musculus OX=10090 GN=Emd PE=1 SV=1	U	Intracellular trafficking, secretion, and vesicular transport	emerin [Mus musculus]
ENSMUSG00000002289	Known_gene	Angptl4	4	8	19	9	8	5	13	9	5	6	17	12	16	19	12	43	1.8268	3.9921	8.3759	4.4975	3.5718	2.6215	4.8284	4.6042	2.3468	2.9943	8.9484	5.1507	8.1347	8.141	5.4385	12.9378	0.0338919	0.758863	up	--	--	Biological Process: angiogenesis (GO:0001525);; Cellular Component: extracellular space (GO:0005615);; Biological Process: negative regulation of apoptotic process (GO:0043066);;	K08767|3.6e-244|mmu:57875|K08767 angiopoietin-like 4 | (RefSeq) Angptl4, Arp4, Bk89, Fiaf, Hfarp, Ng27, Pgar, Pgarg, Pp1158; angiopoietin-like 4	PPAR signaling pathway (ko03320);; Cholesterol metabolism (ko04979)	[R]	General function prediction only	Fibrinogen beta and gamma chains, C-terminal globular domain	Angiopoietin-related protein 4 OS=Mus musculus OX=10090 GN=Angptl4 PE=1 SV=1	S	Function unknown	angiopoietin-related protein 4 precursor [Mus musculus]
ENSMUSG00000022792	Known_gene	Yars2	7	14	13	8	17	16	12	14	28	23	27	19	32	19	14	11	3.1969	6.9863	5.7309	3.9978	7.5902	8.3887	4.457	7.1621	13.1424	11.4783	14.2122	8.1552	16.2695	8.141	6.3449	3.3097	0.00550145	0.801927	up	[J]	Translation, ribosomal structure and biogenesis	Molecular Function: tyrosine-tRNA ligase activity (GO:0004831);; Molecular Function: ATP binding (GO:0005524);; Biological Process: tyrosyl-tRNA aminoacylation (GO:0006437);;	K01866|1.9e-177|mmu:70120|K01866 tyrosyl-tRNA synthetase [EC:6.1.1.1] | (RefSeq) Yars2, 2210023C10Rik, tyrRS; tyrosyl-tRNA synthetase 2 (mitochondrial)	Aminoacyl-tRNA biosynthesis (ko00970)	[J]	Translation, ribosomal structure and biogenesis	tRNA synthetases class I (W and Y)	Tyrosine--tRNA ligase, mitochondrial OS=Mus musculus OX=10090 GN=Yars2 PE=1 SV=2	J	Translation, ribosomal structure and biogenesis	tyrosyl-tRNA synthetase 2 (mitochondrial), isoform CRA_b, partial [Mus musculus]
ENSMUSG00000039478	Known_gene	Micu3	43	22	50	54	61	85	28	77	149	119	132	102	136	49	25	40	19.6381	10.9784	22.0418	26.9849	27.2353	44.5652	10.3997	39.3917	69.9361	59.3878	69.4819	43.7806	69.1453	20.9953	11.3302	12.0352	0.0178276	0.843136	up	--	--	--	--	--	--	--	--	--	S	Function unknown	--
ENSMUSG00000091119	Known_gene	Ccdc152	15	9	10	8	6	7	14	13	30	4	10	26	19	21	8	33	6.8505	4.4912	4.4084	3.9978	2.6789	3.6701	5.1998	6.6505	14.0811	1.9962	5.2638	11.1598	9.66	8.998	3.6257	9.929	0.0104417	0.847757	up	--	--	--	--	--	--	--	Viral A-type inclusion protein repeat	--	S	Function unknown	coiled-coil domain-containing protein 152 isoform 1 [Mus musculus]
ENSMUSG00000036622	Known_gene	Atp13a2	17	20	28	19	30	24	25	31	53	24	46	48	67	35	17	34	7.7639	9.9804	12.3434	9.4947	13.3944	12.5831	9.2854	15.859	24.8766	11.9774	24.2134	20.6027	34.0642	14.9966	7.7045	10.2299	0.00328649	0.750102	up	[P]	Inorganic ion transport and metabolism	Molecular Function: ATP binding (GO:0005524);; Biological Process: cation transport (GO:0006812);; Cellular Component: integral component of membrane (GO:0016021);; Molecular Function: ATPase activity (GO:0016887);; Molecular Function: metal ion binding (GO:0046872);;	K13526|0.0e+00|mmu:74772|K13526 cation-transporting P-type ATPase 13A2 [EC:7.2.2.-] | (RefSeq) Atp13a2, 1110012E06Rik, AA589443; ATPase type 13A2	--	[P]	Inorganic ion transport and metabolism	E1-E2 ATPase	Polyamine-transporting ATPase 13A2 OS=Mus musculus OX=10090 GN=Atp13a2 PE=2 SV=3	U	Intracellular trafficking, secretion, and vesicular transport	polyamine-transporting ATPase 13A2 isoform 1 [Mus musculus]
ENSMUSG00000019996	Known_gene	Map7	16	16	18	31	25	24	24	32	48	36	47	45	42	18	21	27	7.3072	7.9843	7.935	15.4913	11.162	12.5831	8.914	16.3706	22.5298	17.966	24.7398	19.315	21.3537	7.7126	9.5174	8.1238	0.0178292	0.628614	up	--	--	Biological Process: microtubule cytoskeleton organization (GO:0000226);; Cellular Component: microtubule cytoskeleton (GO:0015630);;	K10433|0.0e+00|mmu:17761|K10433 microtubule-associated protein 7 | (RefSeq) Map7, E-MAP-115, MAP-7, Mtap7, R75000, mshi, mste, ste; microtubule-associated protein 7	--	--	--	MAP7 (E-MAP-115) family	Ensconsin OS=Mus musculus OX=10090 GN=Map7 PE=1 SV=1	Z	Cytoskeleton	ensconsin isoform 1 [Mus musculus]
ONT.18385	Known_lncRNA_gene	ENSMUSG00000110523(C230057M02Rik/Ensembl),NONMMUG041847.2(-/NONCODE)	8	2	8	13	4	2	1	7	11	8	6	10	9	14	5	20	3.6536	0.998	3.5267	6.4964	1.7859	1.0486	0.3714	3.5811	5.1631	3.9925	3.1583	4.2922	4.5758	5.9987	2.266	6.0176	0.0349435	0.832603	up	--	--	--	--	--	--	--	--	--	--	--	mCG145173, partial [Mus musculus]
ONT.10338	New_gene	ONT.10338	10	11	19	8	6	5	12	5	14	3	14	19	33	40	7	24	4.567	5.4892	8.3759	3.9978	2.6789	2.6215	4.457	2.5579	6.5712	1.4972	7.3693	8.1552	16.7779	17.139	3.1725	7.2211	0.0077948	1.01403	up	--	--	Biological Process: viral process (GO:0016032);;	--	--	--	--	--	IgE-binding protein OS=Mus musculus OX=10090 GN=Iap PE=2 SV=1	--	--	igE-binding protein-like, partial [Mus musculus]
ENSMUSG00000053094	Known_gene	Tmem248	13	13	18	18	16	15	12	16	33	23	44	20	45	18	14	24	5.9371	6.4872	7.935	8.995	7.1437	7.8644	4.457	8.1853	15.4892	11.4783	23.1606	8.5844	22.879	7.7126	6.3449	7.2211	0.00152201	0.882885	up	--	--	Cellular Component: integral component of membrane (GO:0016021);;	K20131|1.8e-174|cdk:105089697|K20131 Rab5 GDP/GTP exchange factor | (RefSeq) rab5 GDP/GTP exchange factor isoform X1	--	--	--	Transmembrane 219	Transmembrane protein 248 OS=Mus musculus OX=10090 GN=Tmem248 PE=2 SV=1	S	Function unknown	transmembrane protein 248 [Mus musculus]
ENSMUSG00000036615	Known_gene	Rfxap	3	1	6	5	17	32	7	37	53	34	59	28	57	7	9	11	1.3701	0.499	2.645	2.4986	7.5902	16.7775	2.5999	18.9285	24.8766	16.9679	31.0563	12.0182	28.98	2.9993	4.0789	3.3097	0.029318	1.23645	up	--	--	Cellular Component: nuclear speck (GO:0016607);;	K08063|9.2e-104|mmu:170767|K08063 regulatory factor X-associated protein | (RefSeq) Rfxap, 5730495K23Rik; regulatory factor X-associated protein	Antigen processing and presentation (ko04612);; Tuberculosis (ko05152);; Primary immunodeficiency (ko05340)	--	--	Regulatory factor X-associated C-terminal binding domain	Regulatory factor X-associated protein OS=Mus musculus OX=10090 GN=Rfxap PE=2 SV=2	K	Transcription	regulatory factor X-associated protein [Mus musculus]
ENSMUSG00000018012	Known_gene	Rac3	28	15	13	19	40	28	19	31	42	37	67	58	43	18	11	30	12.7876	7.4853	5.7309	9.4947	17.8592	14.6803	7.0569	15.859	19.7135	18.4651	35.2673	24.8949	21.8621	7.7126	4.9853	9.0264	0.0404949	0.668242	up	[K]	Transcription	Molecular Function: GTPase activity (GO:0003924);; Molecular Function: GTP binding (GO:0005525);; Biological Process: small GTPase mediated signal transduction (GO:0007264);; Cellular Component: endomembrane system (GO:0012505);; Biological Process: Wnt signaling pathway (GO:0016055);; Biological Process: cell projection assembly (GO:0030031);; Biological Process: actin cytoskeleton organization …	K07861|8.4e-111|aju:106986311|K07861 Ras-related C3 botulinum toxin substrate 3 | (RefSeq) RAC3; ras-related C3 botulinum toxin substrate 3 isoform X1	MAPK signaling pathway (ko04010);; Ras signaling pathway (ko04014);; Rap1 signaling pathway (ko04015);; cAMP signaling pathway (ko04024);; Chemokine signaling pathway (ko04062);; Sphingolipid signaling pathway (ko04071);; Wnt signaling pathway (ko04310);; Axon guidance (ko04360);; VEGF signaling pathway (ko04370);; Focal adhesion (ko04510);; Adherens junction (ko04520);; Natural killer cell media…	[R]	General function prediction only	Ras family	Ras-related C3 botulinum toxin substrate 3 OS=Mus musculus OX=10090 GN=Rac3 PE=1 SV=1	S	Function unknown	ras-related C3 botulinum toxin substrate 3 isoform X2 [Cricetulus griseus]
ENSMUSG00000028416	Known_gene	Bag1	43	24	37	34	33	34	35	36	65	52	132	49	105	31	22	46	19.6381	11.9764	16.3109	16.9905	14.7339	17.8261	12.9996	18.4169	30.509	25.951	69.4819	21.0319	53.3842	13.2827	9.9706	13.8405	0.00274995	0.89741	up	--	--	Molecular Function: chaperone binding (GO:0051087);;	K09555|1.3e-112|mpah:110338748|K09555 BCL2-associated athanogene 1 | (RefSeq) Bag1; BAG family molecular chaperone regulator 1	Protein processing in endoplasmic reticulum (ko04141)	--	--	Ubiquitin family	BAG family molecular chaperone regulator 1 OS=Mus musculus OX=10090 GN=Bag1 PE=1 SV=3	O	Posttranslational modification, protein turnover, chaperones	BAG family molecular chaperone regulator 1 isoform 1S [Mus musculus]
ENSMUSG00000055493	Known_gene	Epm2a	3	2	2	0	5	1	4	5	7	3	7	4	7	5	5	5	1.3701	0.998	0.8817	0	2.2324	0.5243	1.4857	2.5579	3.2856	1.4972	3.6846	1.7169	3.5589	2.1424	2.266	1.5044	0.0149087	0.956047	up	[T]	Signal transduction mechanisms	Molecular Function: protein tyrosine phosphatase activity (GO:0004725);; Molecular Function: protein tyrosine/serine/threonine phosphatase activity (GO:0008138);; Cellular Component: membrane (GO:0016020);; Molecular Function: starch binding (GO:2001070);;	K14165|2.0e-200|mmu:13853|K14165 atypical dual specificity phosphatase [EC:3.1.3.16 3.1.3.48] | (RefSeq) Epm2a, TG-B, Tg(TcraK,TcrbK)TG-BFlv; epilepsy, progressive myoclonic epilepsy, type 2 gene alpha	--	[V]	Defense mechanisms	Dual specificity phosphatase, catalytic domain	Laforin OS=Mus musculus OX=10090 GN=Epm2a PE=1 SV=2	T	Signal transduction mechanisms	laforin [Mus musculus]
ENSMUSG00000032199	Known_gene	Polr2m	123	76	101	101	110	126	115	139	288	159	320	156	267	118	70	157	56.1742	37.9254	44.5244	50.4718	49.1129	66.0613	42.7129	71.1097	135.179	79.35	168.441	66.9586	135.749	50.5601	31.7245	47.2381	0.00173462	0.800506	up	--	--	Cellular Component: nuclear envelope (GO:0005635);; Cellular Component: DNA-directed RNA polymerase II, holoenzyme (GO:0016591);; Cellular Component: neuronal cell body (GO:0043025);; Biological Process: maintenance of ER location (GO:0051685);;	K21987|2.1e-195|mmu:28015|K21987 DNA-directed RNA polymerase II subunit GRINL1A | (RefSeq) Polr2m, AA407243, AA408799, AI303746, AW553238, D9Wsu138e, Grinl1a, mKIAA4185; polymerase (RNA) II (DNA directed) polypeptide M	--	--	--	Putative GRINL1B complex locus protein 2	DNA-directed RNA polymerase II subunit GRINL1A OS=Mus musculus OX=10090 GN=Polr2m PE=2 SV=2	K	Transcription	DNA-directed RNA polymerase II subunit GRINL1A isoform 1 [Mus musculus]
ENSMUSG00000029376	Known_gene	Mthfd2l	5	7	2	2	3	6	7	5	13	11	19	10	14	8	3	10	2.2835	3.4931	0.8817	0.9994	1.3394	3.1458	2.5999	2.5579	6.1018	5.4896	10.0012	4.2922	7.1179	3.4278	1.3596	3.0088	0.000793168	1.25001	up	[H]	Coenzyme transport and metabolism	Molecular Function: methenyltetrahydrofolate cyclohydrolase activity (GO:0004477);; Molecular Function: methylenetetrahydrofolate dehydrogenase (NADP+) activity (GO:0004488);;	K13403|1.6e-189|mmu:665563|K13403 methylenetetrahydrofolate dehydrogenase(NAD+) / 5,10-methenyltetrahydrofolate cyclohydrolase [EC:1.5.1.15 3.5.4.9] | (RefSeq) Mthfd2l, 1110019K23Rik, C630010D07Rik; methylenetetrahydrofolate dehydrogenase (NADP+ dependent) 2-like	One carbon pool by folate (ko00670)	[H]	Coenzyme transport and metabolism	Tetrahydrofolate dehydrogenase/cyclohydrolase, NAD(P)-binding domain	Probable bifunctional methylenetetrahydrofolate dehydrogenase/cyclohydrolase 2 OS=Mus musculus OX=10090 GN=Mthfd2l PE=3 SV=1	H	Coenzyme transport and metabolism	probable bifunctional methylenetetrahydrofolate dehydrogenase/cyclohydrolase 2 [Mus musculus]
ENSMUSG00000025793	Known_gene	Hgs	14	11	14	9	15	21	14	22	20	25	37	31	30	15	14	15	6.3938	5.4892	6.1717	4.4975	6.6972	11.0102	5.1998	11.2548	9.3874	12.4764	19.476	13.3059	15.2526	6.4271	6.3449	4.5132	0.0251212	0.66057	up	--	--	Cellular Component: cytosol (GO:0005829);; Biological Process: intracellular protein transport (GO:0006886);; Molecular Function: protein domain specific binding (GO:0019904);; Cellular Component: early endosome membrane (GO:0031901);; Cellular Component: multivesicular body membrane (GO:0032585);; Molecular Function: metal ion binding (GO:0046872);;	K12182|7.1e-286|mmu:15239|K12182 hepatocyte growth factor-regulated tyrosine kinase substrate | (RefSeq) Hgs, Hgr, Hrs, ZFYVE8, tn; HGF-regulated tyrosine kinase substrate	Endocytosis (ko04144);; Phagosome (ko04145)	[TU]	Signal transduction mechanisms;; Intracellular trafficking, secretion, and vesicular transport	VHS domain	Hepatocyte growth factor-regulated tyrosine kinase substrate OS=Mus musculus OX=10090 GN=Hgs PE=1 SV=2	S	Function unknown	hypothetical protein A6R68_22991 [Neotoma lepida]
ENSMUSG00000005534	Known_gene	Insr	7	8	9	5	7	5	7	5	5	6	10	13	11	15	12	11	3.1969	3.9921	3.9675	2.4986	3.1254	2.6215	2.5999	2.5579	2.3468	2.9943	5.2638	5.5799	5.5926	6.4271	5.4385	3.3097	0.0274231	0.65435	up	[M]	Cell wall/membrane/envelope biogenesis	Molecular Function: transmembrane receptor protein tyrosine kinase activity (GO:0004714);; Molecular Function: ATP binding (GO:0005524);; Biological Process: transmembrane receptor protein tyrosine kinase signaling pathway (GO:0007169);; Cellular Component: integral component of membrane (GO:0016021);; Molecular Function: phosphatidylinositol 3-kinase binding (GO:0043548);; Molecular Function: in…	K04527|0.0e+00|mmu:16337|K04527 insulin receptor [EC:2.7.10.1] | (RefSeq) Insr, 4932439J01Rik, CD220, D630014A15Rik, IR, IR-A, IR-B; insulin receptor	MAPK signaling pathway (ko04010);; Ras signaling pathway (ko04014);; Rap1 signaling pathway (ko04015);; cGMP-PKG signaling pathway (ko04022);; HIF-1 signaling pathway (ko04066);; FoxO signaling pathway (ko04068);; Phospholipase D signaling pathway (ko04072);; mTOR signaling pathway (ko04150);; PI3K-Akt signaling pathway (ko04151);; AMPK signaling pathway (ko04152);; Longevity regulating pathway (…	[T]	Signal transduction mechanisms	Protein tyrosine and serine/threonine kinase	Insulin receptor OS=Mus musculus OX=10090 GN=Insr PE=1 SV=2	T	Signal transduction mechanisms	insulin receptor isoform A preproprotein [Mus musculus]
ENSMUSG00000068856	Known_gene	Sf3b4	82	69	97	99	100	138	108	140	212	199	230	154	201	78	102	159	37.4495	34.4323	42.7611	49.4723	44.6481	72.3529	40.1129	71.6213	99.5064	99.3123	121.067	66.1002	102.193	33.4211	46.2272	47.8399	0.00308636	0.695703	up	[J]	Translation, ribosomal structure and biogenesis	Biological Process: mRNA splicing, via spliceosome (GO:0000398);; Molecular Function: RNA binding (GO:0003723);; Cellular Component: U12-type spliceosomal complex (GO:0005689);; Biological Process: positive regulation of mRNA splicing, via spliceosome (GO:0048026);; Cellular Component: U2-type precatalytic spliceosome (GO:0071005);; Molecular Function: splicing factor binding (GO:1990935);;	K12831|2.8e-167|aju:106986660|K12831 splicing factor 3B subunit 4 | (RefSeq) SF3B4; splicing factor 3B subunit 4 isoform X1	Spliceosome (ko03040)	[A]	RNA processing and modification	RNA recognition motif. (a.k.a. RRM, RBD, or RNP domain)	Splicing factor 3B subunit 4 OS=Mus musculus OX=10090 GN=Sf3b4 PE=1 SV=1	A	RNA processing and modification	splicing factor 3B subunit 4 [Nannospalax galili]
ONT.11520	New_gene	ONT.11520	2	1	3	1	2	1	2	1	4	3	1	5	3	4	6	5	0.9134	0.499	1.3225	0.4997	0.893	0.5243	0.7428	0.5116	1.8775	1.4972	0.5264	2.1461	1.5253	1.7139	2.7192	1.5044	0.0111363	1.20552	up	--	--	Molecular Function: proline dehydrogenase activity (GO:0004657);; Biological Process: proline catabolic process (GO:0006562);;	K11969|6.9e-07|cge:100764705|K11969 ariadne-2 [EC:2.3.2.31] | (RefSeq) Arih2; E3 ubiquitin-protein ligase ARIH2 isoform X1	--	--	--	--	--	--	--	rCG56442 [Rattus norvegicus]
ENSMUSG00000025498	Known_gene	Irf7	5	5	11	9	5	4	12	2	6	9	8	11	11	8	11	15	2.2835	2.4951	4.8492	4.4975	2.2324	2.0972	4.457	1.0232	2.8162	4.4915	4.211	4.7214	5.5926	3.4278	4.9853	4.5132	0.0475347	0.591091	up	--	--	Molecular Function: transcription factor activity, sequence-specific DNA binding (GO:0003700);;	K09447|8.6e-249|mmu:54123|K09447 interferon regulatory factor 7 | (RefSeq) Irf7; interferon regulatory factor 7	Toll-like receptor signaling pathway (ko04620);; NOD-like receptor signaling pathway (ko04621);; RIG-I-like receptor signaling pathway (ko04622);; Cytosolic DNA-sensing pathway (ko04623);; Hepatitis C (ko05160);; Hepatitis B (ko05161);; Measles (ko05162);; Influenza A (ko05164);; Kaposi sarcoma-associated herpesvirus infection (ko05167);; Herpes simplex virus 1 infection (ko05168);; Epstein-Barr …	--	--	Interferon-regulatory factor 3	Interferon regulatory factor 7 OS=Mus musculus OX=10090 GN=Irf7 PE=1 SV=1	K	Transcription	interferon regulatory factor 7 isoform 3 [Mus musculus]
ENSMUSG00000015214	Known_gene	Mtmr1	7	3	7	12	7	10	6	12	11	20	22	18	28	6	7	6	3.1969	1.4971	3.0859	5.9966	3.1254	5.243	2.2285	6.139	5.1631	9.9811	11.5803	7.726	14.2358	2.5709	3.1725	1.8053	0.0233482	0.90932	up	--	--	Molecular Function: phosphatidylinositol-3-phosphatase activity (GO:0004438);; Molecular Function: protein tyrosine phosphatase activity (GO:0004725);; Biological Process: phosphatidylinositol dephosphorylation (GO:0046856);; Molecular Function: phosphatidylinositol-3,5-bisphosphate 3-phosphatase activity (GO:0052629);;	K18081|0.0e+00|mmu:53332|K18081 myotubularin-related protein 1/2 [EC:3.1.3.64 3.1.3.95] | (RefSeq) Mtmr1, AW049210; myotubularin related protein 1	Inositol phosphate metabolism (ko00562);; Phosphatidylinositol signaling system (ko04070)	[IU]	Lipid transport and metabolism;; Intracellular trafficking, secretion, and vesicular transport	Myotubularin-like phosphatase domain	Myotubularin-related protein 1 OS=Mus musculus OX=10090 GN=Mtmr1 PE=1 SV=1	S	Function unknown	myotubularin-related protein 1 isoform A [Mus musculus]
ENSMUSG00000032087	Known_gene	Dscaml1	9	3	11	13	7	3	10	8	16	17	12	20	12	11	6	8	4.1103	1.4971	4.8492	6.4964	3.1254	1.5729	3.7142	4.0926	7.5099	8.484	6.3165	8.5844	6.1011	4.7132	2.7192	2.407	0.0336783	0.703971	up	--	--	Biological Process: cell adhesion (GO:0007155);; Biological Process: central nervous system development (GO:0007417);;	K06768|0.0e+00|mcal:110301266|K06768 Down syndrome cell adhesion molecule-like protein 1 | (RefSeq) Dscaml1; Down syndrome cell adhesion molecule-like protein 1	--	[T]	Signal transduction mechanisms	Immunoglobulin I-set domain	Down syndrome cell adhesion molecule-like protein 1 homolog OS=Mus musculus OX=10090 GN=Dscaml1 PE=1 SV=2	S	Function unknown	Down syndrome cell adhesion molecule-like protein 1 [Mus caroli]
ONT.1412	New_gene	ONT.1412	3	1	9	6	4	7	6	3	11	13	9	7	6	8	6	7	1.3701	0.499	3.9675	2.9983	1.7859	3.6701	2.2285	1.5347	5.1631	6.4877	4.7374	3.0046	3.0505	3.4278	2.7192	2.1062	0.0290204	0.793656	up	--	--	--	--	--	--	--	--	--	--	--	uncharacterized protein LOC117724373 [Arvicanthis niloticus]
ENSMUSG00000052934	Known_gene	Fbxo31	28	12	26	25	44	31	28	23	51	52	53	60	74	20	24	41	12.7876	5.9882	11.4617	12.493	19.6452	16.2532	10.3997	11.7663	23.9379	25.951	27.898	25.7533	37.6232	8.5695	10.877	12.3361	0.00341	0.811497	up	--	--	Cellular Component: SCF ubiquitin ligase complex (GO:0019005);; Molecular Function: cyclin binding (GO:0030332);; Biological Process: anaphase-promoting complex-dependent catabolic process (GO:0031145);; Biological Process: SCF-dependent proteasomal ubiquitin-dependent protein catabolic process (GO:0031146);; Biological Process: mitotic G1 DNA damage checkpoint (GO:0031571);; Cellular Component: …	K10308|8.9e-301|mmu:76454|K10308 F-box protein 31 | (RefSeq) Fbxo31, 1110003O08Rik, 2310046N15Rik, Fbx14, Fbxo14; F-box protein 31	--	--	--	F-box-like	F-box only protein 31 OS=Mus musculus OX=10090 GN=Fbxo31 PE=1 SV=1	O	Posttranslational modification, protein turnover, chaperones	F-box only protein 31 [Mus musculus]
ENSMUSG00000028646	Known_gene	Rragc	23	23	20	23	25	24	29	22	41	39	47	23	60	30	18	22	10.5041	11.4774	8.8167	11.4936	11.162	12.5831	10.7711	11.2548	19.2442	19.4632	24.7398	9.8721	30.5053	12.8543	8.1577	6.6194	0.019055	0.605246	up	--	--	Molecular Function: GTPase activity (GO:0003924);; Molecular Function: GTP binding (GO:0005525);; Cellular Component: nucleoplasm (GO:0005654);; Cellular Component: lysosome (GO:0005764);; Molecular Function: GDP binding (GO:0019003);; Biological Process: positive regulation of TOR signaling (GO:0032008);; Biological Process: cellular response to amino acid starvation (GO:0034198);; Molecular Fun…	K16186|3.3e-64|cge:100750696|K16186 Ras-related GTP-binding protein C/D | (RefSeq) Rragc; ras-related GTP-binding protein C isoform X2	Autophagy - animal (ko04140);; mTOR signaling pathway (ko04150)	[U]	Intracellular trafficking, secretion, and vesicular transport	Gtr1/RagA G protein conserved region	Ras-related GTP-binding protein C OS=Mus musculus OX=10090 GN=Rragc PE=1 SV=1	S	Function unknown	Rragc protein [Mus musculus]
ENSMUSG00000024091	Known_gene	Vapa	110	76	100	86	154	243	96	225	295	270	385	249	333	103	90	139	50.2371	37.9254	44.0836	42.976	68.758	127.404	35.6559	115.106	138.464	134.745	202.655	106.876	169.304	44.133	40.7887	41.8223	0.018946	0.77386	up	--	--	Cellular Component: endoplasmic reticulum membrane (GO:0005789);; Cellular Component: integral component of membrane (GO:0016021);; Molecular Function: FFAT motif binding (GO:0033149);; Biological Process: protein localization to endoplasmic reticulum (GO:0070972);;	K06096|3.1e-137|mmu:30960|K06096 vesicle-associated membrane protein-associated protein A | (RefSeq) Vapa, 33kDa, VAP33; vesicle-associated membrane protein, associated protein A	Cholesterol metabolism (ko04979)	[U]	Intracellular trafficking, secretion, and vesicular transport	MSP (Major sperm protein) domain	Vesicle-associated membrane protein-associated protein A OS=Mus musculus OX=10090 GN=Vapa PE=1 SV=2	U	Intracellular trafficking, secretion, and vesicular transport	vesicle-associated membrane protein-associated protein A isoform 2 [Mus musculus]
ENSMUSG00000021731	Known_gene	Mrps30	2	7	4	12	6	14	7	19	31	35	40	21	32	18	5	6	0.9134	3.4931	1.7633	5.9966	2.6789	7.3401	2.5999	9.72	14.5505	17.467	21.0551	9.0137	16.2695	7.7126	2.266	1.8053	0.00180667	1.41445	up	--	--	Molecular Function: structural constituent of ribosome (GO:0003735);; Cellular Component: mitochondrion (GO:0005739);; Cellular Component: mitochondrial large ribosomal subunit (GO:0005762);; Biological Process: translation (GO:0006412);;	K17409|1.1e-254|mmu:59054|K17409 small subunit ribosomal protein S30 | (RefSeq) Mrps30, 2610020A16Rik, AA968347, PAP, Pdcd9; mitochondrial ribosomal protein S30	--	[J]	Translation, ribosomal structure and biogenesis	Mitochondrial 28S ribosomal protein S30 (PDCD9)	28S ribosomal protein S30, mitochondrial OS=Mus musculus OX=10090 GN=Mrps30 PE=1 SV=1	J	Translation, ribosomal structure and biogenesis	mitochondrial ribosomal protein S30, partial [Mus musculus]
ENSMUSG00000004263	Known_gene	Atn1	9	18	30	31	32	39	18	39	83	49	74	51	69	21	29	42	4.1103	8.9823	13.2251	15.4913	14.2874	20.4476	6.6855	19.9516	38.9577	24.4538	38.952	21.8903	35.0811	8.998	13.143	12.637	0.00260788	0.949888	up	--	--	Biological Process: reproduction (GO:0000003);; Biological Process: negative regulation of transcription from RNA polymerase II promoter (GO:0000122);; Biological Process: developmental process involved in reproduction (GO:0003006);; Molecular Function: molecular_function (GO:0003674);; Molecular Function: transcription cofactor activity (GO:0003712);; Molecular Function: transcription coactivato…	K05626|0.0e+00|mmu:13498|K05626 atrophin-1 (dentatorubral-pallidoluysian atrophy protein) | (RefSeq) Atn1, Atr1, Drpla, atrophin-1; atrophin 1	--	[R]	General function prediction only	Atrophin-1 family	Atrophin-1 OS=Mus musculus OX=10090 GN=Atn1 PE=1 SV=1	K	Transcription	atrophin-1 [Mus musculus]
ENSMUSG00000048755	Known_gene	Mcat	1	3	2	7	3	9	5	11	19	11	16	15	14	6	2	7	0.4567	1.4971	0.8817	3.498	1.3394	4.7187	1.8571	5.6274	8.918	5.4896	8.422	6.4383	7.1179	2.5709	0.9064	2.1062	0.0148304	1.11406	up	[I]	Lipid transport and metabolism	Molecular Function: fatty acid synthase activity (GO:0004312);; Molecular Function: [acyl-carrier-protein] S-malonyltransferase activity (GO:0004314);; Cellular Component: mitochondrion (GO:0005739);; Biological Process: fatty acid biosynthetic process (GO:0006633);;	K00645|4.0e-221|mmu:223722|K00645 [acyl-carrier-protein] S-malonyltransferase [EC:2.3.1.39] | (RefSeq) Mcat, AI225907, BC025519; malonyl CoA:ACP acyltransferase (mitochondrial)	Fatty acid biosynthesis (ko00061);; Fatty acid metabolism (ko01212)	[I]	Lipid transport and metabolism	Acyl transferase domain	Malonyl-CoA-acyl carrier protein transacylase, mitochondrial OS=Mus musculus OX=10090 GN=Mcat PE=1 SV=3	I	Lipid transport and metabolism	malonyl-CoA-acyl carrier protein transacylase, mitochondrial [Mus musculus]
ENSMUSG00000028975	Known_gene	Pex14	53	55	53	49	67	106	70	81	124	108	144	72	153	64	68	58	24.2051	27.446	23.3643	24.4863	29.9142	55.5754	25.9991	41.438	58.2019	53.8981	75.7984	30.904	77.7884	27.4224	30.8181	17.451	0.0243365	0.593583	up	--	--	Cellular Component: peroxisomal membrane (GO:0005778);; Biological Process: protein import into peroxisome matrix, docking (GO:0016560);;	K13343|4.1e-194|mmu:56273|K13343 peroxin-14 | (RefSeq) Pex14, Pex14p, R75137; peroxisomal biogenesis factor 14	Peroxisome (ko04146)	[MOU]	Cell wall/membrane/envelope biogenesis;; Posttranslational modification, protein turnover, chaperones;; Intracellular trafficking, secretion, and vesicular transport	Pex14 N-terminal domain	Peroxisomal membrane protein PEX14 OS=Mus musculus OX=10090 GN=Pex14 PE=1 SV=1	S	Function unknown	peroxisomal membrane protein PEX14 [Mus musculus]
ENSMUSG00000038070	Known_gene	Cntln	7	7	8	2	7	3	5	3	27	12	21	9	16	4	0	5	3.1969	3.4931	3.5267	0.9994	3.1254	1.5729	1.8571	1.5347	12.673	5.9887	11.0539	3.863	8.1347	1.7139	0	1.5044	0.0159234	1.19141	up	--	--	Biological Process: microtubule cytoskeleton organization (GO:0000226);; Molecular Function: molecular_function (GO:0003674);; Molecular Function: binding (GO:0005488);; Molecular Function: protein binding (GO:0005515);; Cellular Component: cellular_component (GO:0005575);; Cellular Component: intracellular (GO:0005622);; Cellular Component: cell (GO:0005623);; Cellular Component: nucleus (GO:000…	K16467|0.0e+00|mmu:338349|K16467 centlein | (RefSeq) Cntln, AI448092, B430108F07Rik, D530005L17Rik; centlein, centrosomal protein	--	--	--	--	Centlein OS=Mus musculus OX=10090 GN=Cntln PE=1 SV=1	S	Function unknown	centlein isoform X1 [Mus musculus]
ENSMUSG00000071553	Known_gene	Cpa2	9	15	19	7	7	7	14	12	13	8	13	13	13	20	30	25	4.1103	7.4853	8.3759	3.498	3.1254	3.6701	5.1998	6.139	6.1018	3.9925	6.8429	5.5799	6.6095	8.5695	13.5962	7.522	0.0444825	0.602784	up	[M]	Cell wall/membrane/envelope biogenesis	Molecular Function: metallocarboxypeptidase activity (GO:0004181);; Cellular Component: extracellular region (GO:0005576);; Molecular Function: zinc ion binding (GO:0008270);;	K01298|3.7e-244|mmu:232680|K01298 carboxypeptidase A2 [EC:3.4.17.15] | (RefSeq) Cpa2; carboxypeptidase A2, pancreatic	Pancreatic secretion (ko04972);; Protein digestion and absorption (ko04974)	[S]	Function unknown	Zinc carboxypeptidase	Carboxypeptidase A2 OS=Mus musculus OX=10090 GN=Cpa2 PE=1 SV=1	E	Amino acid transport and metabolism	carboxypeptidase A2 preproprotein [Mus musculus]
ENSMUSG00000022296	Known_gene	Baalc	34	22	46	64	116	71	112	68	76	85	95	128	133	107	70	122	15.5278	10.9784	20.2784	31.9821	51.7918	37.225	41.5986	34.7875	35.6721	42.4198	50.0059	54.9404	67.62	45.8469	31.7245	36.7074	0.0107015	0.637429	up	--	--	Cellular Component: cytoplasm (GO:0005737);;	--	--	--	--	--	Brain and acute leukemia cytoplasmic protein OS=Mus musculus OX=10090 GN=Baalc PE=1 SV=3	S	Function unknown	brain and acute leukemia cytoplasmic protein isoform 1-6-8 [Mus musculus]
ENSMUSG00000047731	Known_gene	Wbp1l	5	5	7	5	2	2	5	6	9	1	14	11	4	9	7	12	2.2835	2.4951	3.0859	2.4986	0.893	1.0486	1.8571	3.0695	4.2243	0.4991	7.3693	4.7214	2.0337	3.8563	3.1725	3.6106	0.0259933	0.843489	up	--	--	--	K22154|1.0e-08|acs:103282658|K22154 dapper | (RefSeq) dact3; dishevelled binding antagonist of beta catenin 3	--	--	--	WW domain-binding protein 1	WW domain binding protein 1-like OS=Rattus norvegicus OX=10116 GN=Wbp1l PE=3 SV=1	U	Intracellular trafficking, secretion, and vesicular transport	WW domain binding protein 1-like isoform X1 [Mus pahari]
ENSMUSG00000046719	Known_gene	Nxph3	7	2	5	16	6	2	6	7	20	14	12	12	7	6	11	7	3.1969	0.998	2.2042	7.9955	2.6789	1.0486	2.2285	3.5811	9.3874	6.9868	6.3165	5.1507	3.5589	2.5709	4.9853	2.1062	0.0363694	0.829556	up	--	--	Molecular Function: molecular_function (GO:0003674);; Molecular Function: receptor binding (GO:0005102);; Molecular Function: binding (GO:0005488);; Molecular Function: protein binding (GO:0005515);; Biological Process: cell communication (GO:0007154);; Biological Process: signal transduction (GO:0007165);; Biological Process: G-protein coupled receptor signaling pathway (GO:0007186);; Biological…	K16658|2.3e-148|mcal:110305886|K16658 neurexophilin-3 | (RefSeq) Nxph3; neurexophilin-3	--	--	--	Neurexophilin	Neurexophilin-3 OS=Mus musculus OX=10090 GN=Nxph3 PE=2 SV=1	O	Posttranslational modification, protein turnover, chaperones	neurexophilin-3 precursor [Mus musculus]
ENSMUSG00000048200	Known_gene	Cracr2b	4	2	2	2	5	0	6	3	5	5	5	6	6	5	9	9	1.8268	0.998	0.8817	0.9994	2.2324	0	2.2285	1.5347	2.3468	2.4953	2.6319	2.5753	3.0505	2.1424	4.0789	2.7079	0.00405344	1.04756	up	--	--	Biological Process: store-operated calcium entry (GO:0002115);; Molecular Function: calcium ion binding (GO:0005509);; Cellular Component: cytoplasm (GO:0005737);; Biological Process: cellular protein localization (GO:0034613);; Biological Process: regulation of store-operated calcium entry (GO:2001256);;	K17199|6.0e-204|mmu:213573|K17199 Ras and EF-hand domain-containing protein | (RefSeq) Cracr2b, 6330520A15Rik, BC026645, Cracr2a, Efcab4, Efcab4a; calcium release activated channel regulator 2B	--	--	--	EF-hand domain	EF-hand calcium-binding domain-containing protein 4A OS=Mus musculus OX=10090 GN=Cracr2b PE=2 SV=2	S	Function unknown	Efcab4a protein, partial [Mus musculus]
ENSMUSG00000033768	Known_gene	Nrxn2	55	39	93	92	77	63	115	79	134	60	104	161	232	130	67	135	25.1185	19.4617	40.9977	45.9743	34.379	33.0307	42.7129	40.4149	62.8956	29.9434	54.7433	69.1047	117.954	55.7018	30.3649	40.6188	0.00106938	0.760074	up	--	--	Cellular Component: integral component of membrane (GO:0016021);; Biological Process: adult behavior (GO:0030534);; Biological Process: social behavior (GO:0035176);; Biological Process: vocal learning (GO:0042297);; Biological Process: vocalization behavior (GO:0071625);;	K07377|0.0e+00|mmu:18190|K07377 neurexin | (RefSeq) Nrxn2, 6430591O13Rik, mKIAA0921; neurexin II	Cell adhesion molecules (ko04514)	[T]	Signal transduction mechanisms	Laminin G domain	Neurexin-2 OS=Mus musculus OX=10090 GN=Nrxn2 PE=1 SV=1	S	Function unknown	neurexin-2 isoform 1 precursor [Mus musculus]
ENSMUSG00000024220	Known_gene	Zfp523	16	15	24	18	39	30	18	19	33	37	53	48	55	19	12	23	7.3072	7.4853	10.5801	8.995	17.4128	15.7289	6.6855	9.72	15.4892	18.4651	27.898	20.6027	27.9632	8.141	5.4385	6.9202	0.0347024	0.662373	up	--	--	Molecular Function: transcriptional activator activity, RNA polymerase II transcription regulatory region sequence-specific binding (GO:0001228);; Molecular Function: sequence-specific DNA binding (GO:0043565);;	K20828|8.2e-170|mmu:224656|K20828 zinc finger protein 143/76 | (RefSeq) Zfp523, 2810027J07, BC025615, Znf76; zinc finger protein 523	--	[R]	General function prediction only	Zinc-finger double domain	Zinc finger protein 76 OS=Mus musculus OX=10090 GN=Znf76 PE=2 SV=1	S	Function unknown	zinc finger protein 76 [Mus musculus]
ENSMUSG00000028137	Known_gene	Celf3	10	3	9	3	8	5	7	13	8	8	6	15	16	15	9	16	4.567	1.4971	3.9675	1.4992	3.5718	2.6215	2.5999	6.6505	3.755	3.9925	3.1583	6.4383	8.1347	6.4271	4.0789	4.8141	0.0351254	0.676855	up	[J]	Translation, ribosomal structure and biogenesis	Molecular Function: RNA binding (GO:0003723);;	K13207|1.2e-262|mpah:110319894|K13207 CUG-BP- and ETR3-like factor | (RefSeq) Celf3; CUGBP Elav-like family member 3 isoform X1	--	[A]	RNA processing and modification	RNA recognition motif. (a.k.a. RRM, RBD, or RNP domain)	CUGBP Elav-like family member 3 OS=Mus musculus OX=10090 GN=Celf3 PE=2 SV=1	S	Function unknown	trinucleotide repeat containing 4, isoform CRA_c, partial [Mus musculus]
ENSMUSG00000031065	Known_gene	Cdk16	57	49	78	46	65	58	58	61	145	81	160	80	151	70	58	83	26.0319	24.4519	34.3852	22.9872	29.0213	30.4092	21.5421	31.2064	68.0586	40.4236	84.2205	34.3378	76.7716	29.9933	26.286	24.973	0.000251359	0.839175	up	[R]	General function prediction only	Molecular Function: protein serine/threonine kinase activity (GO:0004674);; Molecular Function: ATP binding (GO:0005524);;	K08820|6.2e-261|rno:81741|K08820 cyclin-dependent kinase 16 [EC:2.7.11.22] | (RefSeq) Cdk16, Pctk1; cyclin-dependent kinase 16	--	[R]	General function prediction only	Protein kinase domain	Cyclin-dependent kinase 16 OS=Mus musculus OX=10090 GN=Cdk16 PE=1 SV=1	T	Signal transduction mechanisms	cyclin-dependent kinase 16 isoform 2 [Mus musculus]
ENSMUSG00000019856	Known_gene	Fam184a	7	3	10	1	4	1	9	6	17	5	13	7	16	11	9	9	3.1969	1.4971	4.4084	0.4997	1.7859	0.5243	3.3427	3.0695	7.9793	2.4953	6.8429	3.0046	8.1347	4.7132	4.0789	2.7079	0.00215999	1.11818	up	--	--	--	--	--	--	--	Family with sequence similarity 184, A and B	Protein FAM184B OS=Mus musculus OX=10090 GN=Fam184b PE=2 SV=1	S	Function unknown	protein FAM184A [Mus musculus]
ENSMUSG00000074238	Known_gene	Ap1ar	41	12	29	37	49	30	25	48	49	49	60	67	83	36	29	34	18.7247	5.9882	12.7842	18.4897	21.8776	15.7289	9.2854	24.5559	22.9991	24.4538	31.5827	28.7579	42.199	15.4251	13.143	10.2299	0.0291523	0.607928	up	--	--	Biological Process: negative regulation of receptor recycling (GO:0001920);; Cellular Component: endosome (GO:0005768);; Cellular Component: Golgi apparatus (GO:0005794);; Cellular Component: cytosol (GO:0005829);; Molecular Function: kinesin binding (GO:0019894);; Cellular Component: transport vesicle (GO:0030133);; Biological Process: regulation of Arp2/3 complex-mediated actin nucleation (GO:0…	--	--	--	--	AP-1 complex-associated regulatory protein	--	U	Intracellular trafficking, secretion, and vesicular transport	AP-1 complex-associated regulatory protein isoform 1 [Mus musculus]
ENSMUSG00000020814	Known_gene	Mxra7	1	6	4	5	5	4	9	3	14	7	19	7	11	3	5	7	0.4567	2.9941	1.7633	2.4986	2.2324	2.0972	3.3427	1.5347	6.5712	3.4934	10.0012	3.0046	5.5926	1.2854	2.266	2.1062	0.0129736	1.00823	up	--	--	--	K03479|1.9e-40|oor:101286810|K03479 alpha-N-acetylgalactosaminide alpha-2,6-sialyltransferase (sialyltransferase 7A) [EC:2.4.99.3] | (RefSeq) ST6GALNAC1; LOW QUALITY PROTEIN: alpha-N-acetylgalactosaminide alpha-2,6-sialyltransferase 1	Mucin type O-glycan biosynthesis (ko00512)	--	--	--	Matrix-remodeling-associated protein 7 OS=Mus musculus OX=10090 GN=Mxra7 PE=1 SV=2	S	Function unknown	RIKEN cDNA 1810057P16, isoform CRA_b, partial [Mus musculus]
ENSMUSG00000043323	Known_gene	Fbrsl1	1	1	4	4	7	1	1	1	10	5	5	4	11	4	2	3	0.4567	0.499	1.7633	1.9989	3.1254	0.5243	0.3714	0.5116	4.6937	2.4953	2.6319	1.7169	5.5926	1.7139	0.9064	0.9026	0.0265788	1.1264	up	--	--	--	K23214|1.1e-252|pcw:110220316|K23214 autism susceptibility gene 2 protein | (RefSeq) FBRSL1; LOW QUALITY PROTEIN: fibrosin-1-like protein	--	--	--	Autism susceptibility gene 2 protein	Autism susceptibility gene 2 protein homolog OS=Mus musculus OX=10090 GN=Auts2 PE=1 SV=2	S	Function unknown	fibrosin-1-like protein isoform 1 [Mus musculus]
ENSMUSG00000024873	Known_gene	Cnih2	34	6	23	34	32	31	8	49	144	90	252	47	212	43	10	22	15.5278	2.9941	10.1392	16.9905	14.2874	16.2532	2.9713	25.0674	67.5893	44.9151	132.647	20.1734	107.785	18.4244	4.5321	6.6194	0.000198196	1.93869	up	--	--	Biological Process: vesicle-mediated transport (GO:0016192);; Cellular Component: AMPA glutamate receptor complex (GO:0032281);; Biological Process: synaptic transmission, glutamatergic (GO:0035249);; Biological Process: regulation of membrane potential (GO:0042391);; Cellular Component: dendritic shaft (GO:0043198);; Biological Process: localization within membrane (GO:0051668);; Biological Proc…	K20368|4.2e-87|aju:106971124|K20368 protein cornichon | (RefSeq) CNIH2; protein cornichon homolog 2	--	[OUT]	Posttranslational modification, protein turnover, chaperones;; Intracellular trafficking, secretion, and vesicular transport;; Signal transduction mechanisms	Cornichon protein	Protein cornichon homolog 2 OS=Mus musculus OX=10090 GN=Cnih2 PE=1 SV=2	U	Intracellular trafficking, secretion, and vesicular transport	protein cornichon homolog 2 [Rattus norvegicus]
ENSMUSG00000023949	Known_gene	Tcte1	5	6	8	6	1	6	9	6	10	5	8	19	18	5	8	11	2.2835	2.9941	3.5267	2.9983	0.4465	3.1458	3.3427	3.0695	4.6937	2.4953	4.211	8.1552	9.1516	2.1424	3.6257	3.3097	0.0180672	0.84439	up	--	--	Biological Process: flagellated sperm motility (GO:0030317);; Cellular Component: sperm flagellum (GO:0036126);;	K09257|3.4e-47|shx:MS3_05441|K09257 NF-kappa-B inhibitor-like protein 2 | (RefSeq) T-complex-associated testis-expressed protein 1	--	[R]	General function prediction only	Leucine Rich repeat	Dynein regulatory complex subunit 5 OS=Mus musculus OX=10090 GN=Tcte1 PE=1 SV=1	S	Function unknown	dynein regulatory complex subunit 5 [Mus musculus]
ENSMUSG00000071253	Known_gene	Slc25a16	5	7	4	10	26	27	8	27	42	41	30	26	43	12	9	9	2.2835	3.4931	1.7633	4.9972	11.6085	14.156	2.9713	13.8127	19.7135	20.4613	15.7913	11.1598	21.8621	5.1417	4.0789	2.7079	0.0497102	0.893492	up	--	--	Molecular Function: ATP transmembrane transporter activity (GO:0005347);; Cellular Component: mitochondrial inner membrane (GO:0005743);; Cellular Component: integral component of membrane (GO:0016021);;	K15084|4.6e-189|mmu:73132|K15084 solute carrier family 25 (mitochondrial carrier protein), member 16 | (RefSeq) Slc25a16, 3110021G18Rik, GDA, GDC, HGT.1, ML7; solute carrier family 25 (mitochondrial carrier, Graves disease autoantigen), member 16	--	[C]	Energy production and conversion	Mitochondrial carrier protein	Graves disease carrier protein homolog OS=Mus musculus OX=10090 GN=Slc25a16 PE=1 SV=1	S	Function unknown	graves disease carrier protein homolog [Mus musculus]
ENSMUSG00000011831	Known_gene	Evi5	36	35	28	40	54	50	54	47	87	56	78	76	100	44	25	44	16.4412	17.4656	12.3434	19.9888	24.11	26.2148	20.0565	24.0443	40.8352	27.9472	41.0575	32.6209	50.8421	18.8529	11.3302	13.2387	0.0206466	0.589489	up	--	--	Molecular Function: GTPase activator activity (GO:0005096);; Cellular Component: cytosol (GO:0005829);; Molecular Function: Rab GTPase binding (GO:0017137);; Biological Process: retrograde transport, endosome to Golgi (GO:0042147);;	K20242|0.0e+00|mmu:14020|K20242 ecotropic viral integration site 5 protein | (RefSeq) Evi5, NB4S; ecotropic viral integration site 5	--	[R]	General function prediction only	Rab-GTPase-TBC domain	Ecotropic viral integration site 5 protein OS=Mus musculus OX=10090 GN=Evi5 PE=1 SV=2	S	Function unknown	ecotropic viral integration site 5 protein isoform 1 [Mus musculus]
ENSMUSG00000036278	Known_gene	Macrod1	4	2	4	2	2	7	3	5	13	6	12	9	11	5	3	6	1.8268	0.998	1.7633	0.9994	0.893	3.6701	1.1142	2.5579	6.1018	2.9943	6.3165	3.863	5.5926	2.1424	1.3596	1.8053	0.00479812	1.14779	up	[J]	Translation, ribosomal structure and biogenesis	Cellular Component: nucleoplasm (GO:0005654);; Biological Process: cellular response to DNA damage stimulus (GO:0006974);; Molecular Function: deacetylase activity (GO:0019213);; Biological Process: purine nucleoside metabolic process (GO:0042278);;	K23518|3.0e-177|mmu:107227|K23518 O-acetyl-ADP-ribose deacetylase [EC:3.1.1.106] | (RefSeq) Macrod1, AI604841, AW743046, D930010J01Rik, Lrp16; mono-ADP ribosylhydrolase 1	--	[BK]	Chromatin structure and dynamics;; Transcription	Macro domain	ADP-ribose glycohydrolase MACROD1 OS=Mus musculus OX=10090 GN=Macrod1 PE=1 SV=2	S	Function unknown	ADP-ribose glycohydrolase MACROD1 isoform 1 [Mus musculus]
ENSMUSG00000026608	Known_gene	Kctd3	12	18	17	17	25	27	34	26	40	22	39	42	57	22	16	36	5.4804	8.9823	7.4942	8.4953	11.162	14.156	12.6281	13.3011	18.7748	10.9792	20.5287	18.0273	28.98	9.4265	7.2513	10.8317	0.0134784	0.651383	up	--	--	Biological Process: protein homooligomerization (GO:0051260);;	K21915|4.7e-305|mmu:226823|K21915 BTB/POZ domain-containing protein KCTD3 | (RefSeq) Kctd3, 4930438A20Rik, 9330185B06, E330032J19Rik, NY-REN-45; potassium channel tetramerisation domain containing 3	--	[R]	General function prediction only	BTB/POZ domain	BTB/POZ domain-containing protein KCTD3 OS=Mus musculus OX=10090 GN=Kctd3 PE=1 SV=1	S	Function unknown	potassium channel tetramerisation domain containing 3, isoform CRA_b, partial [Mus musculus]
ENSMUSG00000026841	Known_gene	Fibcd1	7	1	7	6	4	12	3	15	21	21	22	5	6	8	8	19	3.1969	0.499	3.0859	2.9983	1.7859	6.2916	1.1142	7.6737	9.8568	10.4802	11.5803	2.1461	3.0505	3.4278	3.6257	5.7167	0.0293763	0.968736	up	--	--	Cellular Component: extracellular space (GO:0005615);; Molecular Function: chitin binding (GO:0008061);; Cellular Component: membrane (GO:0016020);; Cellular Component: integral component of membrane (GO:0016021);;	K10104|6.4e-64|aplc:110988345|K10104 ficolin | (RefSeq) ficolin-1-like	--	[R]	General function prediction only	Fibrinogen beta and gamma chains, C-terminal globular domain	Fibrinogen C domain-containing protein 1 OS=Mus musculus OX=10090 GN=Fibcd1 PE=2 SV=1	S	Function unknown	fibrinogen C domain-containing protein 1 [Mus musculus]
ENSMUSG00000032500	Known_gene	Dclk3	10	1	1	11	10	8	2	12	13	11	44	19	42	2	2	3	4.567	0.499	0.4408	5.4969	4.4648	4.1944	0.7428	6.139	6.1018	5.4896	23.1606	8.1552	21.3537	0.857	0.9064	0.9026	0.0360639	1.31174	up	[M]	Cell wall/membrane/envelope biogenesis	Molecular Function: protein kinase activity (GO:0004672);; Molecular Function: ATP binding (GO:0005524);; Cellular Component: nucleus (GO:0005634);; Cellular Component: cytoplasm (GO:0005737);; Biological Process: peptidyl-serine phosphorylation (GO:0018105);; Biological Process: intracellular signal transduction (GO:0035556);; Biological Process: negative regulation of protein localization to nu…	K17530|0.0e+00|mmu:245038|K17530 doublecortin-like kinase 3 [EC:2.7.11.1] | (RefSeq) Dclk3, BC056929, C730036H08, Dcamkl3; doublecortin-like kinase 3	--	[T]	Signal transduction mechanisms	Protein kinase domain	Serine/threonine-protein kinase DCLK3 OS=Mus musculus OX=10090 GN=Dclk3 PE=1 SV=2	T	Signal transduction mechanisms	serine/threonine-protein kinase DCLK3 [Mus musculus]

## Sheet: down regulated genes
#ID	Gene_type	Symbol	rNSD1_Count	rNSD2_Count	rNSD3_Count	rNSD4_Count	rNSD5_Count	rNSD6_Count	rNSD7_Count	rNSD8_Count	rHSD1_Count	rHSD2_Count	rHSD3_Count	rHSD4_Count	rHSD5_Count	rHSD6_Count	rHSD7_Count	rHSD8_Count	rNSD1_CPM	rNSD2_CPM	rNSD3_CPM	rNSD4_CPM	rNSD5_CPM	rNSD6_CPM	rNSD7_CPM	rNSD8_CPM	rHSD1_CPM	rHSD2_CPM	rHSD3_CPM	rHSD4_CPM	rHSD5_CPM	rHSD6_CPM	rHSD7_CPM	rHSD8_CPM	Pvalue	log2FC	regulated	COG_class	COG_class_annotation	GO_annotation	KEGG_annotation	KEGG_pathway_annotation	KOG_class	KOG_class_annotation	Pfam_annotation	Swiss-Prot_annotation	eggNOG_class	eggNOG_class_annotation	NR_annotation
ENSMUSG00000070436	Known_gene	Serpinh1	62	66	61	42	50	37	127	58	35	33	38	40	37	31	31	66	28.3154	32.9352	26.891	20.9883	22.324	19.399	47.1698	29.6717	16.4279	16.4689	20.0024	17.1689	18.8116	13.2827	14.0494	19.8581	0.000686095	-0.659827	down	[O]	Posttranslational modification, protein turnover, chaperones	Molecular Function: serine-type endopeptidase inhibitor activity (GO:0004867);; Molecular Function: collagen binding (GO:0005518);; Cellular Component: extracellular space (GO:0005615);;	K09501|5.0e-233|mmu:12406|K09501 serpin peptidase inhibitor, clade H, member 1 | (RefSeq) Serpinh1, BERF-1, Cbp1, Cbp2, Hsp47, J6, Serpinh2, gp46; serine (or cysteine) peptidase inhibitor, clade H, member 1	--	[V]	Defense mechanisms	Serpin (serine protease inhibitor)	Serpin H1 OS=Mus musculus OX=10090 GN=Serpinh1 PE=1 SV=3	O	Posttranslational modification, protein turnover, chaperones	serpin H1 precursor [Mus musculus]
ONT.6439	New_gene	ONT.6439	10	8	14	7	4	5	6	6	5	0	6	6	3	4	3	7	4.567	3.9921	6.1717	3.498	1.7859	2.6215	2.2285	3.0695	2.3468	0	3.1583	2.5753	1.5253	1.7139	1.3596	2.1062	0.029569	-0.801691	down	--	--	Molecular Function: structural constituent of ribosome (GO:0003735);; Cellular Component: ribosome (GO:0005840);; Biological Process: translation (GO:0006412);;	K02924|1.8e-28|rno:103692831|K02924 large subunit ribosomal protein L39e | (RefSeq) 60S ribosomal protein L39	Ribosome (ko03010)	[J]	Translation, ribosomal structure and biogenesis	Ribosomal L39 protein	60S ribosomal protein L39 OS=Mus musculus OX=10090 GN=Rpl39 PE=1 SV=2	J	Translation, ribosomal structure and biogenesis	mCG146274, partial [Mus musculus]
ENSMUSG00000035896	Known_gene	Rnase1	6	7	4	3	2	2	10	5	1	1	1	5	0	3	2	7	2.7402	3.4931	1.7633	1.4992	0.893	1.0486	3.7142	2.5579	0.4694	0.4991	0.5264	2.1461	0	1.2854	0.9064	2.1062	0.0458395	-0.928377	down	--	--	Molecular Function: nucleic acid binding (GO:0003676);; Molecular Function: endonuclease activity (GO:0004519);; Molecular Function: ribonuclease activity (GO:0004540);;	K01168|8.1e-85|mmu:19752|K01168 pancreatic ribonuclease [EC:4.6.1.18] | (RefSeq) Rnase1, AI574248, Rib-1, Rib1; ribonuclease, RNase A family, 1 (pancreatic)	--	--	--	Pancreatic ribonuclease	Ribonuclease pancreatic OS=Mus musculus OX=10090 GN=Rnase1 PE=1 SV=2	A	RNA processing and modification	ribonuclease pancreatic precursor [Mus musculus]
ENSMUSG00000038811	Known_gene	Gngt2	24	13	20	18	13	12	11	15	7	11	11	5	6	17	6	9	10.9608	6.4872	8.8167	8.995	5.8043	6.2916	4.0856	7.6737	3.2856	5.4896	5.7902	2.1461	3.0505	7.2841	2.7192	2.7079	0.0082298	-0.789657	down	--	--	Molecular Function: GTPase activity (GO:0003924);; Cellular Component: heterotrimeric G-protein complex (GO:0005834);; Biological Process: G-protein coupled receptor signaling pathway (GO:0007186);;	K04549|1.5e-30|mmu:14710|K04549 guanine nucleotide-binding protein G(I)/G(S)/G(O) subunit gamma-T2 | (RefSeq) Gngt2, AV096488; guanine nucleotide binding protein (G protein), gamma transducing activity polypeptide 2	Ras signaling pathway (ko04014);; Chemokine signaling pathway (ko04062);; PI3K-Akt signaling pathway (ko04151);; Apelin signaling pathway (ko04371);; Circadian entrainment (ko04713);; Retrograde endocannabinoid signaling (ko04723);; Glutamatergic synapse (ko04724);; Cholinergic synapse (ko04725);; Serotonergic synapse (ko04726);; GABAergic synapse (ko04727);; Dopaminergic synapse (ko04728);; Rela…	[T]	Signal transduction mechanisms	GGL domain	Guanine nucleotide-binding protein G(I)/G(S)/G(O) subunit gamma-T2 OS=Mus musculus OX=10090 GN=Gngt2 PE=3 SV=2	T	Signal transduction mechanisms	guanine nucleotide binding protein (G protein), gamma transducing activity polypeptide 2, isoform CRA_b [Mus musculus]
ONT.19094	New_gene	ONT.19094	4	10	12	2	5	4	7	1	6	3	2	0	3	2	2	2	1.8268	4.9902	5.29	0.9994	2.2324	2.0972	2.5999	0.5116	2.8162	1.4972	1.0528	0	1.5253	0.857	0.9064	0.6018	0.0281507	-1.09594	down	--	--	--	--	--	--	--	--	--	--	--	unnamed protein product, partial [Mus musculus]
ONT.12172	New_gene	ONT.12172	13	24	24	19	24	14	44	14	32	4	11	9	11	18	11	8	5.9371	11.9764	10.5801	9.4947	10.7155	7.3401	16.3423	7.1621	15.0198	1.9962	5.7902	3.863	5.5926	7.7126	4.9853	2.407	0.0303569	-0.701472	down	--	--	Molecular Function: RNA binding (GO:0003723);;	K13207|7.1e-37|ptg:102959699|K13207 CUG-BP- and ETR3-like factor | (RefSeq) CELF3; CUGBP, Elav-like family member 3	--	[A]	RNA processing and modification	--	CUGBP Elav-like family member 3 OS=Mus musculus OX=10090 GN=Celf3 PE=2 SV=1	A	RNA processing and modification	CUGBP Elav-like family member 3 isoform 8 [Mus musculus]
ONT.14893	New_gene	ONT.14893	2	5	14	6	4	5	14	6	5	3	5	6	0	3	0	3	0.9134	2.4951	6.1717	2.9983	1.7859	2.6215	5.1998	3.0695	2.3468	1.4972	2.6319	2.5753	0	1.2854	0	0.9026	0.0200019	-1.09345	down	--	--	--	K10591|5.6e-06|mun:110549134|K10591 E3 ubiquitin-protein ligase NEDD4 [EC:2.3.2.26] | (RefSeq) Nedd4; E3 ubiquitin-protein ligase NEDD4 isoform X1	Ubiquitin mediated proteolysis (ko04120);; Endocytosis (ko04144);; Tight junction (ko04530);; Epstein-Barr virus infection (ko05169)	--	--	--	--	--	--	mCG1045525, partial [Mus musculus]
ONT.9972	New_gene	ONT.9972	10	13	4	18	12	11	8	10	9	4	6	8	10	6	5	2	4.567	6.4872	1.7633	8.995	5.3578	5.7673	2.9713	5.1158	4.2243	1.9962	3.1583	3.4338	5.0842	2.5709	2.266	0.6018	0.0331267	-0.762767	down	--	--	Molecular Function: RNA-directed DNA polymerase activity (GO:0003964);; Molecular Function: endonuclease activity (GO:0004519);;	--	--	--	--	--	LINE-1 retrotransposable element ORF2 protein OS=Mus musculus OX=10090 GN=Pol PE=1 SV=2	S	Function unknown	endonuclease/reverse transcriptase [Rattus norvegicus]
ONT.3118	New_gene	ONT.3118	21	64	68	26	37	18	61	32	39	11	25	28	25	23	25	31	9.5907	31.9372	29.9768	12.9927	16.5198	9.4373	22.6564	16.3706	18.3054	5.4896	13.1594	12.0182	12.7105	9.8549	11.3302	9.3273	0.0206522	-0.622178	down	--	--	--	--	--	--	--	--	--	--	--	mCG1027461 [Mus musculus]
ONT.7810	Novel_lncRNA_gene	ONT.7810	15	14	13	19	12	10	7	8	11	3	8	5	8	11	5	9	6.8505	6.9863	5.7309	9.4947	5.3578	5.243	2.5999	4.0926	5.1631	1.4972	4.211	2.1461	4.0674	4.7132	2.266	2.7079	0.0178428	-0.707058	down	--	--	--	--	--	--	--	--	--	--	--	5-phosphohydroxy-L-lysine phospho-lyase isoform X2 [Mastomys coucha]
ONT.13650	New_gene	ONT.13650	3	5	4	2	6	0	5	2	4	1	0	1	1	3	1	0	1.3701	2.4951	1.7633	0.9994	2.6789	0	1.8571	1.0232	1.8775	0.4991	0	0.4292	0.5084	1.2854	0.4532	0	0.0416391	-1.19195	down	--	--	--	--	--	--	--	--	--	--	--	mCG9803, partial [Mus musculus]
ONT.1766	New_gene	ONT.1766	5	5	8	8	4	4	2	5	1	3	3	3	0	3	2	2	2.2835	2.4951	3.5267	3.9978	1.7859	2.0972	0.7428	2.5579	0.4694	1.4972	1.5791	1.2877	0	1.2854	0.9064	0.6018	0.00522622	-1.21589	down	--	--	--	--	--	--	--	--	--	--	--	unnamed protein product [Mus musculus]
ONT.10930	New_gene	ONT.10930	5	7	8	2	2	2	17	3	5	2	0	0	0	6	3	2	2.2835	3.4931	3.5267	0.9994	0.893	1.0486	6.3141	1.5347	2.3468	0.9981	0	0	0	2.5709	1.3596	0.6018	0.0377212	-1.22542	down	--	--	Molecular Function: proline dehydrogenase activity (GO:0004657);; Biological Process: proline catabolic process (GO:0006562);;	K11969|9.9e-11|cge:100764705|K11969 ariadne-2 [EC:2.3.2.31] | (RefSeq) Arih2; E3 ubiquitin-protein ligase ARIH2 isoform X1	--	[R]	General function prediction only	--	Mitochondrial carrier homolog 2 OS=Mus musculus OX=10090 GN=Mtch2 PE=1 SV=1	--	--	mCG1045525, partial [Mus musculus]
ONT.1406	New_gene	ONT.1406	8	6	3	2	3	4	3	4	1	2	2	3	3	1	1	1	3.6536	2.9941	1.3225	0.9994	1.3394	2.0972	1.1142	2.0463	0.4694	0.9981	1.0528	1.2877	1.5253	0.4285	0.4532	0.3009	0.014109	-1.17035	down	--	--	--	--	--	--	--	--	--	--	--	mCG1045525, partial [Mus musculus]
ENSMUSG00000019874	Known_gene	Fabp7	182	148	199	143	107	124	171	135	87	123	83	74	77	98	102	152	83.1195	73.8547	87.7263	71.4601	47.7734	65.0128	63.5122	69.0634	40.8352	61.384	43.6894	31.7624	39.1484	41.9906	46.2272	45.7337	0.000536996	-0.587568	down	--	--	Molecular Function: lipid binding (GO:0008289);;	K08756|4.2e-62|mmu:12140|K08756 fatty acid-binding protein 7, brain | (RefSeq) Fabp7, B-FABP, BFABP, Blbp, MRG; fatty acid binding protein 7, brain	PPAR signaling pathway (ko03320)	[I]	Lipid transport and metabolism	Lipocalin / cytosolic fatty-acid binding protein family	Fatty acid-binding protein, brain OS=Mus musculus OX=10090 GN=Fabp7 PE=1 SV=2	I	Lipid transport and metabolism	fatty acid binding protein 7, brain, isoform CRA_b, partial [Rattus norvegicus]
ONT.4340	New_gene	ONT.4340	5	5	5	8	5	4	7	5	0	2	4	8	5	1	1	1	2.2835	2.4951	2.2042	3.9978	2.2324	2.0972	2.5999	2.5579	0	0.9981	2.1055	3.4338	2.5421	0.4285	0.4532	0.3009	0.0302381	-0.945028	down	--	--	--	--	--	--	--	--	LINE-1 retrotransposable element ORF2 protein OS=Mus musculus OX=10090 GN=Pol PE=1 SV=2	S	Function unknown	endonuclease/reverse transcriptase [Rattus norvegicus]
ONT.5430	New_gene	ONT.5430	8	10	13	3	4	10	14	4	4	4	1	2	3	3	9	10	3.6536	4.9902	5.7309	1.4992	1.7859	5.243	5.1998	2.0463	1.8775	1.9962	0.5264	0.8584	1.5253	1.2854	4.0789	3.0088	0.0461772	-0.842237	down	--	--	Molecular Function: nucleic acid binding (GO:0003676);; Molecular Function: zinc ion binding (GO:0008270);; Cellular Component: integral component of membrane (GO:0016021);; Biological Process: virion assembly (GO:0019068);;	--	--	--	--	Matrix protein (MA), p15	--	L	Replication, recombination and repair	mCG1044012, partial [Mus musculus]
ONT.10115	New_gene	ONT.10115	7	25	37	17	7	10	20	9	8	2	11	6	14	11	4	15	3.1969	12.4755	16.3109	8.4953	3.1254	5.243	7.4283	4.6042	3.755	0.9981	5.7902	2.5753	7.1179	4.7132	1.8128	4.5132	0.0184533	-0.881576	down	--	--	--	K11290|7.9e-13|rno:317165|K11290 template-activating factor I | (RefSeq) LRRGT00152; similar to Set alpha isoform	--	[T]	Signal transduction mechanisms	--	Receptor-type tyrosine-protein phosphatase eta OS=Mus musculus OX=10090 GN=Ptprj PE=1 SV=2	--	--	mCG147627 [Mus musculus]
ONT.252	New_gene	ONT.252	3	4	4	7	3	1	4	0	3	0	2	1	1	1	0	4	1.3701	1.9961	1.7633	3.498	1.3394	0.5243	1.4857	0	1.4081	0	1.0528	0.4292	0.5084	0.4285	0	1.2035	0.0448647	-1.06111	down	--	--	Cellular Component: integral component of membrane (GO:0016021);;	--	--	--	--	--	--	--	--	unnamed protein product, partial [Mus musculus]
ONT.5677	New_gene	ONT.5677	3	6	8	4	3	1	5	2	5	0	0	2	0	2	2	1	1.3701	2.9941	3.5267	1.9989	1.3394	0.5243	1.8571	1.0232	2.3468	0	0	0.8584	0	0.857	0.9064	0.3009	0.0191435	-1.32193	down	--	--	--	--	--	--	--	--	--	--	--	E3 ubiquitin-protein ligase [Cricetulus griseus]
ONT.14532	New_gene	ONT.14532	4	6	5	4	3	2	4	1	1	1	0	0	1	3	4	3	1.8268	2.9941	2.2042	1.9989	1.3394	1.0486	1.4857	0.5116	0.4694	0.4991	0	0	0.5084	1.2854	1.8128	0.9026	0.0337569	-1.08819	down	--	--	--	--	--	--	--	--	--	--	--	mCG147086 [Mus musculus]
ONT.13449	New_gene	ONT.13449	13	34	23	18	15	19	34	15	23	7	8	9	10	14	20	11	5.9371	16.9666	10.1392	8.995	6.6972	9.9616	12.6281	7.6737	10.7955	3.4934	4.211	3.863	5.0842	5.9987	9.0642	3.3097	0.0180263	-0.70399	down	--	--	Molecular Function: RNA binding (GO:0003723);;	K17943|1.4e-22|ssc:100517038|K17943 pumilio RNA-binding family | (RefSeq) PUM1; pumilio homolog 1 isoform X22	Spinocerebellar ataxia (ko05017)	[J]	Translation, ribosomal structure and biogenesis	--	Pumilio homolog 1 OS=Mus musculus OX=10090 GN=Pum1 PE=1 SV=2	J	Translation, ribosomal structure and biogenesis	pumilio homolog 1 isoform X28 [Mus musculus]
ONT.2550	New_gene	ONT.2550	5	10	11	8	10	3	20	9	11	4	4	2	4	9	5	2	2.2835	4.9902	4.8492	3.9978	4.4648	1.5729	7.4283	4.6042	5.1631	1.9962	2.1055	0.8584	2.0337	3.8563	2.266	0.6018	0.0410427	-0.814793	down	--	--	Cellular Component: nucleus (GO:0005634);; Cellular Component: mitochondrion (GO:0005739);; Cellular Component: cytosol (GO:0005829);; Molecular Function: zinc ion binding (GO:0008270);; Molecular Function: transferase activity (GO:0016740);; Molecular Function: NAD-dependent protein deacetylase activity (GO:0034979);; Molecular Function: protein-malonyllysine demalonylase activity (GO:0036054);;…	--	--	--	--	--	--	--	--	mitochondrial ribosomal protein L20, isoform CRA_a [Mus musculus]
ONT.17828	New_gene	ONT.17828	1	5	6	7	4	5	10	4	4	1	3	2	0	5	1	6	0.4567	2.4951	2.645	3.498	1.7859	2.6215	3.7142	2.0463	1.8775	0.4991	1.5791	0.8584	0	2.1424	0.4532	1.8053	0.0362846	-0.89977	down	--	--	--	K12830|6.5e-06|nle:100606766|K12830 splicing factor 3B subunit 3 | (RefSeq) splicing factor 3B subunit 3	Spliceosome (ko03040)	[A]	RNA processing and modification	--	Splicing factor 3B subunit 3 OS=Mus musculus OX=10090 GN=Sf3b3 PE=1 SV=1	--	--	--
ONT.3691	New_gene	ONT.3691	11	19	8	11	8	4	8	2	2	4	5	3	1	7	4	4	5.0237	9.4813	3.5267	5.4969	3.5718	2.0972	2.9713	1.0232	0.9387	1.9962	2.6319	1.2877	0.5084	2.9993	1.8128	1.2035	0.00438454	-1.20346	down	--	--	Molecular Function: sulfuric ester hydrolase activity (GO:0008484);;	K12381|1.4e-13|mcal:110305137|K12381 arylsulfatase G [EC:3.1.6.-] | (RefSeq) Arsg; arylsulfatase G isoform X1	Lysosome (ko04142)	[R]	General function prediction only	--	Arylsulfatase G OS=Mus musculus OX=10090 GN=Arsg PE=2 SV=1	P	Inorganic ion transport and metabolism	arylsulfatase G isoform 4 [Mus musculus]
ONT.3119	New_gene	ONT.3119	3	9	11	1	5	6	9	4	7	1	1	2	2	4	1	4	1.3701	4.4912	4.8492	0.4997	2.2324	3.1458	3.3427	2.0463	3.2856	0.4991	0.5264	0.8584	1.0168	1.7139	0.4532	1.2035	0.0163456	-1.0839	down	--	--	Cellular Component: cytosol (GO:0005829);; Biological Process: protein folding (GO:0006457);; Cellular Component: prefoldin complex (GO:0016272);; Cellular Component: intracellular membrane-bounded organelle (GO:0043231);;	K20044|1.2e-06|gfr:102040199|K20044 phosphatidylinositol-binding clathrin assembly protein | (RefSeq) VBP1; phosphatidylinositol-binding clathrin assembly protein-like	--	[O]	Posttranslational modification, protein turnover, chaperones	--	Prefoldin subunit 3 OS=Mus musculus OX=10090 GN=Vbp1 PE=1 SV=2	O	Posttranslational modification, protein turnover, chaperones	prefoldin subunit 3 [Mastomys coucha]
ONT.4392	New_gene	ONT.4392	4	8	9	4	3	3	12	1	7	0	3	4	1	1	2	2	1.8268	3.9921	3.9675	1.9989	1.3394	1.5729	4.457	0.5116	3.2856	0	1.5791	1.7169	0.5084	0.4285	0.9064	0.6018	0.0433696	-1.05519	down	--	--	Molecular Function: farnesyltranstransferase activity (GO:0004311);; Molecular Function: protein farnesyltransferase activity (GO:0004660);; Cellular Component: protein farnesyltransferase complex (GO:0005965);; Biological Process: multicellular organism development (GO:0007275);; Molecular Function: zinc ion binding (GO:0008270);; Biological Process: negative regulation of cell proliferation (GO…	K05954|4.4e-08|aju:106971334|K05954 protein farnesyltransferase subunit beta [EC:2.5.1.58] | (RefSeq) FNTB; protein farnesyltransferase subunit beta	Terpenoid backbone biosynthesis (ko00900)	[O]	Posttranslational modification, protein turnover, chaperones	--	Protein farnesyltransferase subunit beta OS=Mus musculus OX=10090 GN=Fntb PE=1 SV=1	O	Posttranslational modification, protein turnover, chaperones	PREDICTED: protein farnesyltransferase subunit beta [Jaculus jaculus]
ONT.5623	New_gene	ONT.5623	12	30	12	25	10	11	25	12	19	6	14	16	10	8	4	7	5.4804	14.9705	5.29	12.493	4.4648	5.7673	9.2854	6.139	8.918	2.9943	7.3693	6.8676	5.0842	3.4278	1.8128	2.1062	0.0451226	-0.677742	down	--	--	--	K11290|1.9e-16|rno:317165|K11290 template-activating factor I | (RefSeq) LRRGT00152; similar to Set alpha isoform	--	--	--	Protein of unknown function (DUF1725)	LINE-1 retrotransposable element ORF2 protein OS=Mus musculus OX=10090 GN=Pol PE=1 SV=2	S	Function unknown	ORF2, partial [Rattus norvegicus]
ONT.16589	New_gene	ONT.16589	3	12	6	3	5	3	4	5	2	1	1	0	3	4	0	1	1.3701	5.9882	2.645	1.4992	2.2324	1.5729	1.4857	2.5579	0.9387	0.4991	0.5264	0	1.5253	1.7139	0	0.3009	0.00121454	-1.68794	down	--	--	--	K11969|3.3e-08|cge:100764705|K11969 ariadne-2 [EC:2.3.2.31] | (RefSeq) Arih2; E3 ubiquitin-protein ligase ARIH2 isoform X1	--	--	--	--	E3 ubiquitin-protein ligase NEDD4 OS=Mus musculus OX=10090 GN=Nedd4 PE=1 SV=3	--	--	Chpt1 protein [Mus musculus]
ONT.7312	New_gene	ONT.7312	5	3	11	4	1	3	6	5	4	1	2	1	3	0	4	2	2.2835	1.4971	4.8492	1.9989	0.4465	1.5729	2.2285	2.5579	1.8775	0.4991	1.0528	0.4292	1.5253	0	1.8128	0.6018	0.0296234	-1.08227	down	--	--	Cellular Component: integral component of membrane (GO:0016021);;	K03259|2.5e-07|mun:110549781|K03259 translation initiation factor 4E | (RefSeq) Eif4e1b; LOW QUALITY PROTEIN: eukaryotic translation initiation factor 4E type 1B	EGFR tyrosine kinase inhibitor resistance (ko01521);; RNA transport (ko03013);; HIF-1 signaling pathway (ko04066);; mTOR signaling pathway (ko04150);; PI3K-Akt signaling pathway (ko04151);; Longevity regulating pathway (ko04211);; Insulin signaling pathway (ko04910)	--	--	--	--	--	--	mCG148344 [Mus musculus]
ONT.6493	New_gene	ONT.6493	11	16	21	11	18	6	34	13	24	3	7	6	7	8	10	7	5.0237	7.9843	9.2576	5.4969	8.0367	3.1458	12.6281	6.6505	11.2649	1.4972	3.6846	2.5753	3.5589	3.4278	4.5321	2.1062	0.0284226	-0.781331	down	--	--	--	--	--	--	--	--	--	--	--	mCG49158 [Mus musculus]
ONT.1149	New_gene	ONT.1149	7	26	22	12	11	12	22	11	12	4	7	9	13	18	2	7	3.1969	12.9745	9.6984	5.9966	4.9113	6.2916	8.1712	5.6274	5.6324	1.9962	3.6846	3.863	6.6095	7.7126	0.9064	2.1062	0.0288377	-0.747294	down	--	--	Molecular Function: p53 binding (GO:0002039);; Cellular Component: nucleus (GO:0005634);; Cellular Component: cytosol (GO:0005829);; Cellular Component: cell junction (GO:0030054);; Molecular Function: identical protein binding (GO:0042802);; Cellular Component: perinuclear region of cytoplasm (GO:0048471);; Molecular Function: NF-kappaB binding (GO:0051059);; Biological Process: intrinsic apopto…	K16823|5.5e-08|aml:100476406|K16823 apoptosis-stimulating of p53 protein 2 | (RefSeq) TP53BP2; apoptosis-stimulating of p53 protein 2 isoform X1	Hippo signaling pathway (ko04390)	[D]	Cell cycle control, cell division, chromosome partitioning	--	Apoptosis-stimulating of p53 protein 2 OS=Mus musculus OX=10090 GN=Tp53bp2 PE=1 SV=3	--	--	apoptosis-stimulating of p53 protein 2 isoform X2 [Grammomys surdaster]
ONT.11154	New_gene	ONT.11154	6	17	10	9	3	8	12	3	9	1	5	2	1	5	5	6	2.7402	8.4833	4.4084	4.4975	1.3394	4.1944	4.457	1.5347	4.2243	0.4991	2.6319	0.8584	0.5084	2.1424	2.266	1.8053	0.0260408	-0.974953	down	--	--	--	K20195|2.7e-08|cge:100756332|K20195 vacuolar fusion protein MON1 | (RefSeq) Mon1a; vacuolar fusion protein MON1 homolog A isoform X1	--	--	--	--	--	--	--	vacuolar fusion protein MON1 homolog A isoform X1 [Cricetulus griseus]
ONT.17083	New_gene	ONT.17083	7	6	2	7	8	5	3	6	2	1	1	7	3	4	1	3	3.1969	2.9941	0.8817	3.498	3.5718	2.6215	1.1142	3.0695	0.9387	0.4991	0.5264	3.0046	1.5253	1.7139	0.4532	0.9026	0.0282119	-0.980238	down	--	--	Cellular Component: integral component of membrane (GO:0016021);;	--	--	--	--	--	LINE-1 retrotransposable element ORF2 protein OS=Mus musculus OX=10090 GN=Pol PE=1 SV=2	--	--	Ac1262 [Rattus norvegicus]
ONT.5366	Novel_lncRNA_gene	ONT.5366	3	6	7	7	13	5	4	8	8	2	0	3	3	5	4	3	1.3701	2.9941	3.0859	3.498	5.8043	2.6215	1.4857	4.0926	3.755	0.9981	0	1.2877	1.5253	2.1424	1.8128	0.9026	0.0372803	-0.896748	down	--	--	--	--	--	--	--	--	--	--	--	mCG145184, partial [Mus musculus]
ONT.4295	New_gene	ONT.4295	3	5	4	5	6	8	10	5	5	1	8	3	1	2	2	1	1.3701	2.4951	1.7633	2.4986	2.6789	4.1944	3.7142	2.5579	2.3468	0.4991	4.211	1.2877	0.5084	0.857	0.9064	0.3009	0.0484072	-0.942302	down	--	--	--	--	--	--	--	--	LINE-1 retrotransposable element ORF2 protein OS=Mus musculus OX=10090 GN=Pol PE=1 SV=2	S	Function unknown	LRRGT00085 [Rattus norvegicus]
ONT.14542	New_gene	ONT.14542	10	14	11	11	9	10	10	8	10	2	8	11	5	8	3	2	4.567	6.9863	4.8492	5.4969	4.0183	5.243	3.7142	4.0926	4.6937	0.9981	4.211	4.7214	2.5421	3.4278	1.3596	0.6018	0.0243688	-0.736323	down	--	--	--	--	--	--	--	--	--	--	--	Chpt1 protein [Mus musculus]
ONT.8223	New_gene	ONT.8223	8	29	38	10	9	14	20	13	17	7	7	10	8	15	11	9	3.6536	14.4715	16.7518	4.9972	4.0183	7.3401	7.4283	6.6505	7.9793	3.4934	3.6846	4.2922	4.0674	6.4271	4.9853	2.7079	0.034365	-0.71245	down	--	--	Molecular Function: nucleic acid binding (GO:0003676);; Molecular Function: mRNA (nucleoside-2'-O-)-methyltransferase activity (GO:0004483);; Cellular Component: nucleoplasm (GO:0005654);; Cellular Component: cytosol (GO:0005829);; Biological Process: 7-methylguanosine mRNA capping (GO:0006370);; Biological Process: cap1 mRNA methylation (GO:0097309);;	K14589|5.8e-18|cge:100755381|K14589 cap1 methyltransferase [EC:2.1.1.57] | (RefSeq) Cmtr1; cap-specific mRNA (nucleoside-2'-O-)-methyltransferase 1	--	[A]	RNA processing and modification	--	Cap-specific mRNA (nucleoside-2'-O-)-methyltransferase 1 OS=Mus musculus OX=10090 GN=Cmtr1 PE=1 SV=1	A	RNA processing and modification	cap-specific mRNA (nucleoside-2'-O-)-methyltransferase 1 [Cricetulus griseus]
ONT.8353	New_gene	ONT.8353	2	7	5	4	6	2	9	3	2	1	3	2	0	2	3	3	0.9134	3.4931	2.2042	1.9989	2.6789	1.0486	3.3427	1.5347	0.9387	0.4991	1.5791	0.8584	0	0.857	1.3596	0.9026	0.0101768	-1.17809	down	--	--	Molecular Function: GTPase activity (GO:0003924);; Cellular Component: heterotrimeric G-protein complex (GO:0005834);; Biological Process: G-protein coupled receptor signaling pathway (GO:0007186);;	K20195|7.8e-08|cge:100756332|K20195 vacuolar fusion protein MON1 | (RefSeq) Mon1a; vacuolar fusion protein MON1 homolog A isoform X1	--	--	--	--	Guanine nucleotide-binding protein G(I)/G(S)/G(O) subunit gamma-5 OS=Mus musculus OX=10090 GN=Gng5 PE=1 SV=2	--	--	vacuolar fusion protein MON1 homolog A isoform X1 [Cricetulus griseus]
ONT.12503	New_gene	ONT.12503	15	38	48	24	25	19	81	18	54	7	15	14	13	26	11	17	6.8505	18.9627	21.1601	11.9933	11.162	9.9616	30.0847	9.2084	25.346	3.4934	7.8957	6.0091	6.6095	11.1404	4.9853	5.115	0.0463941	-0.70581	down	--	--	--	--	--	--	--	--	--	--	--	hypothetical protein I79_018985 [Cricetulus griseus]
ONT.74	New_gene	ONT.74	6	13	23	15	10	9	11	12	11	2	8	5	8	7	6	13	2.7402	6.4872	10.1392	7.4958	4.4648	4.7187	4.0856	6.139	5.1631	0.9981	4.211	2.1461	4.0674	2.9993	2.7192	3.9114	0.0234528	-0.717685	down	--	--	Cellular Component: cellular_component (GO:0005575);; Cellular Component: membrane (GO:0016020);;	--	--	[S]	Function unknown	--	Transmembrane protein 131 OS=Mus musculus OX=10090 GN=Tmem131 PE=2 SV=2	S	Function unknown	transmembrane protein 131 isoform X3 [Mus caroli]
ENSMUSG00000042607	Known_gene	Asb4	6	5	2	2	3	4	10	11	1	0	3	2	0	3	1	9	2.7402	2.4951	0.8817	0.9994	1.3394	2.0972	3.7142	5.6274	0.4694	0	1.5791	0.8584	0	1.2854	0.4532	2.7079	0.0211725	-1.17833	down	--	--	Molecular Function: ubiquitin-protein transferase activity (GO:0004842);; Molecular Function: enzyme binding (GO:0019899);; Cellular Component: Cul2-RING ubiquitin ligase complex (GO:0031462);; Cellular Component: Cul5-RING ubiquitin ligase complex (GO:0031466);; Molecular Function: ubiquitin protein ligase binding (GO:0031625);; Biological Process: intracellular signal transduction (GO:0035556);…	K10326|5.3e-222|mmu:65255|K10326 ankyrin repeat and SOCS box protein 4 | (RefSeq) Asb4, 8430401O13Rik, AV117194, AW060255; ankyrin repeat and SOCS box-containing 4	--	[R]	General function prediction only	Ankyrin repeats (3 copies)	Ankyrin repeat and SOCS box protein 4 OS=Mus musculus OX=10090 GN=Asb4 PE=1 SV=1	S	Function unknown	ankyrin repeat and SOCS box protein 4 [Mus musculus]
ENSMUSG00000038233	Known_gene	Fam198a	8	5	7	7	6	6	12	6	2	2	4	3	3	4	9	7	3.6536	2.4951	3.0859	3.498	2.6789	3.1458	4.457	3.0695	0.9387	0.9981	2.1055	1.2877	1.5253	1.7139	4.0789	2.1062	0.0479243	-0.709876	down	--	--	Cellular Component: extracellular region (GO:0005576);; Cellular Component: endoplasmic reticulum (GO:0005783);; Cellular Component: Golgi apparatus (GO:0005794);;	--	--	--	--	FAM198 protein	Golgi-associated kinase 1A OS=Mus musculus OX=10090 GN=Gask1a PE=1 SV=1	S	Function unknown	Golgi-associated kinase 1A isoform 1 precursor [Mus musculus]
ENSMUSG00000030254	Known_gene	Rad18	13	9	9	10	9	9	19	11	4	9	10	4	8	4	8	10	5.9371	4.4912	3.9675	4.9972	4.0183	4.7187	7.0569	5.6274	1.8775	4.4915	5.2638	1.7169	4.0674	1.7139	3.6257	3.0088	0.0499867	-0.608056	down	--	--	Molecular Function: Y-form DNA binding (GO:0000403);; Molecular Function: single-stranded DNA binding (GO:0003697);; Cellular Component: replication fork (GO:0005657);; Cellular Component: centrosome (GO:0005813);; Biological Process: postreplication repair (GO:0006301);; Biological Process: protein monoubiquitination (GO:0006513);; Cellular Component: nuclear body (GO:0016604);; Molecular Functi…	K10627|2.3e-262|mcal:110296281|K10627 E3 ubiquitin-protein ligase RAD18 [EC:2.3.2.27] | (RefSeq) Rad18; E3 ubiquitin-protein ligase RAD18 isoform X1	--	[L]	Replication, recombination and repair	SAP domain	E3 ubiquitin-protein ligase RAD18 OS=Mus musculus OX=10090 GN=Rad18 PE=1 SV=2	T	Signal transduction mechanisms	E3 ubiquitin-protein ligase RAD18 isoform 1 [Mus musculus]
ONT.9108	New_gene	ONT.9108	13	13	34	12	9	10	20	14	10	7	5	8	6	15	9	15	5.9371	6.4872	14.9884	5.9966	4.0183	5.243	7.4283	7.1621	4.6937	3.4934	2.6319	3.4338	3.0505	6.4271	4.0789	4.5132	0.0183807	-0.71438	down	--	--	Cellular Component: endoplasmic reticulum lumen (GO:0005788);; Cellular Component: endoplasmic reticulum membrane (GO:0005789);; Biological Process: dolichol-linked oligosaccharide biosynthetic process (GO:0006488);; Cellular Component: integral component of membrane (GO:0016021);; Molecular Function: dolichyl-pyrophosphate Man7GlcNAc2 alpha-1,6-mannosyltransferase activity (GO:0052824);;	K03847|5.7e-06|cge:100770096|K03847 alpha-1,6-mannosyltransferase [EC:2.4.1.260] | (RefSeq) Alg12; dol-P-Man:Man(7)GlcNAc(2)-PP-Dol alpha-1,6-mannosyltransferase isoform X5	N-Glycan biosynthesis (ko00510);; Various types of N-glycan biosynthesis (ko00513)	--	--	--	--	--	--	dol-P-Man:Man(7)GlcNAc(2)-PP-Dol alpha-1,6-mannosyltransferase [Mesocricetus auratus]
ONT.7903	New_gene	ONT.7903	5	9	20	3	8	1	27	4	7	5	1	2	2	4	2	8	2.2835	4.4912	8.8167	1.4992	3.5718	0.5243	10.0282	2.0463	3.2856	2.4953	0.5264	0.8584	1.0168	1.7139	0.9064	2.407	0.0159335	-1.21506	down	--	--	--	K11969|4.7e-09|cge:100764705|K11969 ariadne-2 [EC:2.3.2.31] | (RefSeq) Arih2; E3 ubiquitin-protein ligase ARIH2 isoform X1	--	--	--	--	--	--	--	Chpt1 protein [Mus musculus]
ONT.17656	New_gene	ONT.17656	6	3	7	12	3	2	4	5	3	3	3	2	4	1	0	1	2.7402	1.4971	3.0859	5.9966	1.3394	1.0486	1.4857	2.5579	1.4081	1.4972	1.5791	0.8584	2.0337	0.4285	0	0.3009	0.0109866	-1.23686	down	--	--	--	--	--	--	--	--	LINE-1 retrotransposable element ORF2 protein OS=Mus musculus OX=10090 GN=Pol PE=1 SV=2	S	Function unknown	mCG145403, partial [Mus musculus]
ENSMUSG00000030249	Known_gene	Abcc9	7	6	4	4	2	3	5	2	3	0	1	3	2	2	2	2	3.1969	2.9941	1.7633	1.9989	0.893	1.5729	1.8571	1.0232	1.4081	0	0.5264	1.2877	1.0168	0.857	0.9064	0.6018	0.0181851	-1.07626	down	[V]	Defense mechanisms	Molecular Function: ATP binding (GO:0005524);; Biological Process: potassium ion transport (GO:0006813);; Molecular Function: sulfonylurea receptor activity (GO:0008281);; Cellular Component: integral component of membrane (GO:0016021);; Molecular Function: ATPase activity (GO:0016887);; Molecular Function: ATPase activity, coupled to transmembrane movement of substances (GO:0042626);;	K05033|0.0e+00|mmu:20928|K05033 ATP-binding cassette subfamily C (CFTR/MRP) member 9 | (RefSeq) Abcc9, AI414027, AI449286, SUR2A, SUR2B, Sur2; ATP-binding cassette, sub-family C (CFTR/MRP), member 9	ABC transporters (ko02010)	[Q]	Secondary metabolites biosynthesis, transport and catabolism	ABC transporter transmembrane region	ATP-binding cassette sub-family C member 9 OS=Mus musculus OX=10090 GN=Abcc9 PE=1 SV=2	V	Defense mechanisms	ATP-binding cassette sub-family C member 9 isoform d [Mus musculus]
ENSMUSG00000048376	Known_gene	F2r	12	18	13	17	2	14	25	14	7	5	10	8	7	8	9	12	5.4804	8.9823	5.7309	8.4953	0.893	7.3401	9.2854	7.1621	3.2856	2.4953	5.2638	3.4338	3.5589	3.4278	4.0789	3.6106	0.0144059	-0.775199	down	--	--	Biological Process: blood coagulation (GO:0007596);; Molecular Function: thrombin-activated receptor activity (GO:0015057);; Cellular Component: integral component of membrane (GO:0016021);;	K03914|1.8e-238|mmu:14062|K03914 coagulation factor II (thrombin) receptor | (RefSeq) F2r, AI482343, Cf2r, Par1, ThrR; coagulation factor II (thrombin) receptor	Rap1 signaling pathway (ko04015);; Calcium signaling pathway (ko04020);; cAMP signaling pathway (ko04024);; Phospholipase D signaling pathway (ko04072);; Neuroactive ligand-receptor interaction (ko04080);; PI3K-Akt signaling pathway (ko04151);; Complement and coagulation cascades (ko04610);; Platelet activation (ko04611);; Regulation of actin cytoskeleton (ko04810);; Pathways in cancer (ko05200)	--	--	7 transmembrane receptor (rhodopsin family)	Proteinase-activated receptor 1 OS=Mus musculus OX=10090 GN=F2r PE=1 SV=2	U	Intracellular trafficking, secretion, and vesicular transport	proteinase-activated receptor 1 precursor [Mus musculus]
ONT.18227	New_gene	ONT.18227	8	4	10	11	10	6	14	11	3	4	5	9	6	5	4	7	3.6536	1.9961	4.4084	5.4969	4.4648	3.1458	5.1998	5.6274	1.4081	1.9962	2.6319	3.863	3.0505	2.1424	1.8128	2.1062	0.0156019	-0.753254	down	--	--	--	--	--	--	--	--	--	--	--	mitogen-activated protein kinase kinase kinase 14 isoform X4 [Cricetulus griseus]
ONT.5913	New_gene	ONT.5913	4	10	13	3	5	4	3	4	7	0	4	1	0	4	1	4	1.8268	4.9902	5.7309	1.4992	2.2324	2.0972	1.1142	2.0463	3.2856	0	2.1055	0.4292	0	1.7139	0.4532	1.2035	0.0273822	-1.11154	down	--	--	--	--	--	--	--	--	--	--	--	mCG4287, isoform CRA_c, partial [Mus musculus]
ONT.13801	New_gene	ONT.13801	9	6	10	9	9	12	9	8	5	7	1	5	6	4	3	5	4.1103	2.9941	4.4084	4.4975	4.0183	6.2916	3.3427	4.0926	2.3468	3.4934	0.5264	2.1461	3.0505	1.7139	1.3596	1.5044	0.00261614	-0.972013	down	--	--	--	--	--	--	--	--	--	--	--	hypothetical protein I79_002052 [Cricetulus griseus]
ONT.17358	New_gene	ONT.17358	14	32	43	14	9	8	41	12	25	4	7	7	5	17	10	22	6.3938	15.9686	18.9559	6.9961	4.0183	4.1944	15.2281	6.139	11.7342	1.9962	3.6846	3.0046	2.5421	7.2841	4.5321	6.6194	0.0362475	-0.80809	down	--	--	Cellular Component: integral component of membrane (GO:0016021);;	--	--	--	--	Lysosomal transcription factor, NCU-G1;; Lysosomal transcription factor, NCU-G1	Glycosylated lysosomal membrane protein OS=Mus musculus OX=10090 GN=Glmp PE=1 SV=1	S	Function unknown	unnamed protein product, partial [Mus musculus]
ONT.5973	New_gene	ONT.5973	3	3	5	3	2	4	6	7	3	0	3	0	1	1	3	0	1.3701	1.4971	2.2042	1.4992	0.893	2.0972	2.2285	3.5811	1.4081	0	1.5791	0	0.5084	0.4285	1.3596	0	0.0056352	-1.47939	down	--	--	--	K11969|4.3e-07|cge:100764705|K11969 ariadne-2 [EC:2.3.2.31] | (RefSeq) Arih2; E3 ubiquitin-protein ligase ARIH2 isoform X1	--	--	--	--	--	--	--	alsin isoform 2 [Mus musculus]
ONT.16316	Known_lncRNA_gene	ENSMUSG00000087178(A230056P14Rik/Ensembl),NONMMUG038110.2(-/NONCODE)	24	14	12	7	8	13	18	6	10	8	6	8	6	3	8	13	10.9608	6.9863	5.29	3.498	3.5718	6.8159	6.6855	3.0695	4.6937	3.9925	3.1583	3.4338	3.0505	1.2854	3.6257	3.9114	0.0324667	-0.69846	down	--	--	Molecular Function: magnesium ion transmembrane transporter activity (GO:0015095);; Cellular Component: integral component of membrane (GO:0016021);;	K19364|1.8e-79|cge:100761086|K19364 magnesium transporter NIPA1 | (RefSeq) Nipa1; magnesium transporter NIPA1 isoform X2	--	[S]	Function unknown	Magnesium transporter NIPA	Magnesium transporter NIPA1 OS=Mus musculus OX=10090 GN=Nipa1 PE=1 SV=1	U	Intracellular trafficking, secretion, and vesicular transport	magnesium transporter NIPA1, partial [Mesocricetus auratus]
ENSMUSG00000042581	Known_gene	Thsd7b	6	6	9	5	5	5	8	6	5	3	6	1	3	3	4	4	2.7402	2.9941	3.9675	2.4986	2.2324	2.6215	2.9713	3.0695	2.3468	1.4972	3.1583	0.4292	1.5253	1.2854	1.8128	1.2035	0.0345387	-0.751919	down	--	--	Cellular Component: plasma membrane (GO:0005886);; Cellular Component: integral component of membrane (GO:0016021);; Biological Process: actin cytoskeleton reorganization (GO:0031532);;	K04512|2.2e-55|ccar:109070055|K04512 dishevelled associated activator of morphogenesis | (RefSeq) disheveled-associated activator of morphogenesis 2-like	Wnt signaling pathway (ko04310)	[O]	Posttranslational modification, protein turnover, chaperones	Spondin-like TSP1 domain	Thrombospondin type-1 domain-containing protein 7B OS=Mus musculus OX=10090 GN=Thsd7b PE=2 SV=1	S	Function unknown	thrombospondin type-1 domain-containing protein 7B precursor [Mus musculus]
ENSMUSG00000066197	Known_gene	Gpr139	7	6	4	5	4	7	9	5	1	1	3	4	0	6	3	2	3.1969	2.9941	1.7633	2.4986	1.7859	3.6701	3.3427	2.5579	0.4694	0.4991	1.5791	1.7169	0	2.5709	1.3596	0.6018	0.00338426	-1.17942	down	--	--	Molecular Function: G-protein coupled receptor activity (GO:0004930);; Cellular Component: integral component of membrane (GO:0016021);;	K08428|9.9e-195|mmu:209776|K08428 G protein-coupled receptor 139 | (RefSeq) Gpr139, GPRg1, Gm495, PGR3; G protein-coupled receptor 139	--	[R]	General function prediction only	7 transmembrane receptor (rhodopsin family)	Probable G-protein coupled receptor 139 OS=Mus musculus OX=10090 GN=Gpr139 PE=2 SV=2	U	Intracellular trafficking, secretion, and vesicular transport	probable G-protein coupled receptor 139 [Mus musculus]
ONT.18499	New_gene	ONT.18499	8	36	41	24	26	15	60	14	24	4	14	17	5	32	19	12	3.6536	17.9647	18.0743	11.9933	11.6085	7.8644	22.285	7.1621	11.2649	1.9962	7.3693	7.2968	2.5421	13.7112	8.6109	3.6106	0.0433423	-0.749614	down	--	--	--	--	--	--	--	--	--	--	--	hypothetical protein I79_019557 [Cricetulus griseus]
ONT.10417	New_gene	ONT.10417	20	52	56	23	26	25	65	19	39	10	20	22	18	28	16	33	9.134	25.9489	24.6868	11.4936	11.6085	13.1074	24.142	9.72	18.3054	4.9906	10.5276	9.4429	9.1516	11.9973	7.2513	9.929	0.0298222	-0.595618	down	--	--	Biological Process: ubiquitin-dependent protein catabolic process (GO:0006511);; Biological Process: protein ubiquitination (GO:0016567);; Molecular Function: phosphatase binding (GO:0019902);; Cellular Component: Cul4A-RING E3 ubiquitin ligase complex (GO:0031464);;	K11796|2.7e-23|mmu:56407|K11796 Trpc4-associated protein | (RefSeq) Trpc4ap, 4833429F06Rik, D2Ertd113e, Trrp4ap, mFLJ00177, truss; transient receptor potential cation channel, subfamily C, member 4 associated protein	--	--	--	--	Short transient receptor potential channel 4-associated protein OS=Mus musculus OX=10090 GN=Trpc4ap PE=1 SV=2	T	Signal transduction mechanisms	transient receptor potential cation channel, subfamily C, member 4 associated protein, isoform CRA_a [Mus musculus]
ONT.2887	New_gene	ONT.2887	3	4	3	3	4	5	6	1	0	0	2	1	1	3	4	3	1.3701	1.9961	1.3225	1.4992	1.7859	2.6215	2.2285	0.5116	0	0	1.0528	0.4292	0.5084	1.2854	1.8128	0.9026	0.0470783	-0.987925	down	--	--	--	--	--	--	--	--	--	--	--	mCG1042099, partial [Mus musculus]
ENSMUSG00000045140	Known_gene	Pigw	10	1	9	4	5	4	5	4	2	2	4	2	2	3	1	4	4.567	0.499	3.9675	1.9989	2.2324	2.0972	1.8571	2.0463	0.9387	0.9981	2.1055	0.8584	1.0168	1.2854	0.4532	1.2035	0.0233045	-1.02379	down	--	--	Cellular Component: endoplasmic reticulum membrane (GO:0005789);; Biological Process: GPI anchor biosynthetic process (GO:0006506);; Cellular Component: integral component of membrane (GO:0016021);; Molecular Function: transferase activity, transferring acyl groups (GO:0016746);; Biological Process: protein localization to plasma membrane (GO:0072659);;	K05283|8.0e-286|mmu:70325|K05283 glucosaminylphosphatidylinositol acyltransferase [EC:2.3.-.-] | (RefSeq) Pigw, 2610044A17Rik, Gwt1, PIG-W; phosphatidylinositol glycan anchor biosynthesis, class W	Glycosylphosphatidylinositol (GPI)-anchor biosynthesis (ko00563)	[S]	Function unknown	GWT1	Phosphatidylinositol-glycan biosynthesis class W protein OS=Mus musculus OX=10090 GN=Pigw PE=2 SV=1	S	Function unknown	phosphatidylinositol-glycan biosynthesis class W protein [Mus musculus]
ONT.20128	New_gene	ONT.20128	4	10	6	6	6	3	12	9	5	2	3	3	7	6	3	4	1.8268	4.9902	2.645	2.9983	2.6789	1.5729	4.457	4.6042	2.3468	0.9981	1.5791	1.2877	3.5589	2.5709	1.3596	1.2035	0.0485594	-0.724265	down	--	--	Molecular Function: proline dehydrogenase activity (GO:0004657);; Biological Process: proline catabolic process (GO:0006562);;	K11969|1.3e-09|cge:100764705|K11969 ariadne-2 [EC:2.3.2.31] | (RefSeq) Arih2; E3 ubiquitin-protein ligase ARIH2 isoform X1	--	--	--	--	E3 ubiquitin-protein ligase NEDD4 OS=Rattus norvegicus OX=10116 GN=Nedd4 PE=1 SV=1	--	--	mCG1045525, partial [Mus musculus]
ONT.86	New_gene	ONT.86	2	3	7	0	7	2	13	2	5	0	2	1	1	4	0	2	0.9134	1.4971	3.0859	0	3.1254	1.0486	4.8284	1.0232	2.3468	0	1.0528	0.4292	0.5084	1.7139	0	0.6018	0.0493395	-1.15039	down	--	--	--	K11969|3.7e-12|cge:100764705|K11969 ariadne-2 [EC:2.3.2.31] | (RefSeq) Arih2; E3 ubiquitin-protein ligase ARIH2 isoform X1	--	--	--	--	E3 ubiquitin-protein ligase NEDD4 OS=Mus musculus OX=10090 GN=Nedd4 PE=1 SV=3	--	--	mCG1042149, partial [Mus musculus]
ONT.708	New_gene	ONT.708	3	6	9	5	4	2	9	1	2	1	0	2	2	5	1	0	1.3701	2.9941	3.9675	2.4986	1.7859	1.0486	3.3427	0.5116	0.9387	0.4991	0	0.8584	1.0168	2.1424	0.4532	0	0.0043531	-1.47348	down	--	--	Cellular Component: integral component of membrane (GO:0016021);;	--	--	--	--	--	--	--	--	--
ONT.16691	New_gene	ONT.16691	4	9	9	10	8	5	9	1	3	0	2	1	2	5	4	5	1.8268	4.4912	3.9675	4.9972	3.5718	2.6215	3.3427	0.5116	1.4081	0	1.0528	0.4292	1.0168	2.1424	1.8128	1.5044	0.00251127	-1.27865	down	--	--	--	K11969|2.9e-08|cge:100764705|K11969 ariadne-2 [EC:2.3.2.31] | (RefSeq) Arih2; E3 ubiquitin-protein ligase ARIH2 isoform X1	--	--	--	--	--	--	--	Chpt1 protein [Mus musculus]
ONT.18152	New_gene	ONT.18152	14	12	18	12	15	6	4	13	4	10	8	3	2	4	9	2	6.3938	5.9882	7.935	5.9966	6.6972	3.1458	1.4857	6.6505	1.8775	4.9906	4.211	1.2877	1.0168	1.7139	4.0789	0.6018	0.00874078	-1.09731	down	--	--	Cellular Component: ribosome (GO:0005840);;	K02975|7.0e-66|tng:GSTEN00038287G001|K02975 small subunit ribosomal protein S25e | (RefSeq) unnamed protein product	Ribosome (ko03010)	[J]	Translation, ribosomal structure and biogenesis	S25 ribosomal protein	40S ribosomal protein S25 OS=Mus musculus OX=10090 GN=Rps25 PE=1 SV=1	J	Translation, ribosomal structure and biogenesis	mCG10725, isoform CRA_b, partial [Mus musculus]
ONT.19009	New_gene	ONT.19009	14	23	10	38	33	29	36	16	9	11	22	11	1	15	9	25	6.3938	11.4774	4.4084	18.9894	14.7339	15.2046	13.371	8.1853	4.2243	5.4896	11.5803	4.7214	0.5084	6.4271	4.0789	7.522	0.00614443	-0.966001	down	--	--	--	K11969|1.4e-09|cge:100764705|K11969 ariadne-2 [EC:2.3.2.31] | (RefSeq) Arih2; E3 ubiquitin-protein ligase ARIH2 isoform X1	--	--	--	--	E3 ubiquitin-protein ligase NEDD4 OS=Mus musculus OX=10090 GN=Nedd4 PE=1 SV=3	--	--	mCG1045525, partial [Mus musculus]
ONT.17132	New_gene	ONT.17132	33	76	74	31	29	38	91	30	49	11	28	25	27	51	24	33	15.0711	37.9254	32.6219	15.4913	12.9479	19.9233	33.7989	15.3474	22.9991	5.4896	14.7386	10.7305	13.7274	21.8522	10.877	9.929	0.0176184	-0.661645	down	--	--	--	--	--	--	--	--	--	--	--	mCG147203 [Mus musculus]
ONT.18534	New_gene	ONT.18534	6	9	5	6	3	5	6	1	2	0	2	2	0	1	0	4	2.7402	4.4912	2.2042	2.9983	1.3394	2.6215	2.2285	0.5116	0.9387	0	1.0528	0.8584	0	0.4285	0	1.2035	0.000170072	-1.819	down	--	--	Biological Process: cholesterol metabolic process (GO:0008203);; Biological Process: lipid catabolic process (GO:0016042);; Molecular Function: lipase activity (GO:0016298);;	K11969|1.5e-11|cge:100764705|K11969 ariadne-2 [EC:2.3.2.31] | (RefSeq) Arih2; E3 ubiquitin-protein ligase ARIH2 isoform X1	--	--	--	--	--	--	--	mCG1045525, partial [Mus musculus]
ONT.33	New_gene	ONT.33	13	30	36	21	15	18	59	14	28	8	11	11	13	27	14	15	5.9371	14.9705	15.8701	10.4941	6.6972	9.4373	21.9136	7.1621	13.1424	3.9925	5.7902	4.7214	6.6095	11.5688	6.3449	4.5132	0.0427007	-0.63738	down	--	--	Molecular Function: proline dehydrogenase activity (GO:0004657);; Biological Process: proline catabolic process (GO:0006562);;	K11969|2.1e-08|cge:100764705|K11969 ariadne-2 [EC:2.3.2.31] | (RefSeq) Arih2; E3 ubiquitin-protein ligase ARIH2 isoform X1	--	--	--	--	--	--	--	rCG56442 [Rattus norvegicus]
ONT.18440	New_gene	ONT.18440	10	65	43	30	21	7	35	10	25	4	19	10	11	20	20	9	4.567	32.4362	18.9559	14.9916	9.3761	3.6701	12.9996	5.1158	11.7342	1.9962	10.0012	4.2922	5.5926	8.5695	9.0642	2.7079	0.0381989	-0.844913	down	--	--	--	--	--	--	--	--	LINE-1 retrotransposable element ORF1 protein OS=Mus musculus OX=10090 GN=Lire1 PE=1 SV=2	S	Function unknown	LRRGT00082 [Rattus norvegicus]
ONT.6866	New_gene	ONT.6866	2	19	15	7	10	5	14	6	11	2	3	2	5	8	5	4	0.9134	9.4813	6.6125	3.498	4.4648	2.6215	5.1998	3.0695	5.1631	0.9981	1.5791	0.8584	2.5421	3.4278	2.266	1.2035	0.0315993	-0.915487	down	--	--	--	K11969|1.2e-07|cge:100764705|K11969 ariadne-2 [EC:2.3.2.31] | (RefSeq) Arih2; E3 ubiquitin-protein ligase ARIH2 isoform X1	--	--	--	--	--	--	--	mCG145612, partial [Mus musculus]
ONT.18861	New_gene	ONT.18861	24	10	21	10	13	14	18	16	16	7	11	6	3	11	8	21	10.9608	4.9902	9.2576	4.9972	5.8043	7.3401	6.6855	8.1853	7.5099	3.4934	5.7902	2.5753	1.5253	4.7132	3.6257	6.3185	0.0400362	-0.605753	down	--	--	--	K11969|3.8e-09|cge:100764705|K11969 ariadne-2 [EC:2.3.2.31] | (RefSeq) Arih2; E3 ubiquitin-protein ligase ARIH2 isoform X1	--	--	--	--	--	--	--	alsin isoform 2 [Mus musculus]
ONT.7866	New_gene	ONT.7866	6	5	12	4	2	5	5	5	5	0	4	1	1	2	1	5	2.7402	2.4951	5.29	1.9989	0.893	2.6215	1.8571	2.5579	2.3468	0	2.1055	0.4292	0.5084	0.857	0.4532	1.5044	0.00766413	-1.17444	down	--	--	Cellular Component: integral component of membrane (GO:0016021);;	K03259|4.1e-07|mun:110549781|K03259 translation initiation factor 4E | (RefSeq) Eif4e1b; LOW QUALITY PROTEIN: eukaryotic translation initiation factor 4E type 1B	EGFR tyrosine kinase inhibitor resistance (ko01521);; RNA transport (ko03013);; HIF-1 signaling pathway (ko04066);; mTOR signaling pathway (ko04150);; PI3K-Akt signaling pathway (ko04151);; Longevity regulating pathway (ko04211);; Insulin signaling pathway (ko04910)	--	--	--	--	--	--	mCG1042565, isoform CRA_a, partial [Mus musculus]
ONT.16353	New_gene	ONT.16353	6	10	9	7	2	1	5	1	2	1	1	4	3	1	3	4	2.7402	4.9902	3.9675	3.498	0.893	0.5243	1.8571	0.5116	0.9387	0.4991	0.5264	1.7169	1.5253	0.4285	1.3596	1.2035	0.0415049	-1.06063	down	--	--	--	--	--	--	--	--	--	--	--	mCG147669 [Mus musculus]
ONT.4022	New_gene	ONT.4022	24	40	36	25	25	18	48	18	37	12	13	26	15	20	9	19	10.9608	19.9607	15.8701	12.493	11.162	9.4373	17.828	9.2084	17.3667	5.9887	6.8429	11.1598	7.6263	8.5695	4.0789	5.7167	0.020342	-0.60419	down	--	--	Molecular Function: nucleic acid binding (GO:0003676);; Molecular Function: RNA-directed DNA polymerase activity (GO:0003964);; Molecular Function: RNA-DNA hybrid ribonuclease activity (GO:0004523);; Molecular Function: zinc ion binding (GO:0008270);; Biological Process: DNA integration (GO:0015074);;	--	--	--	--	--	--	L	Replication, recombination and repair	PREDICTED: LOW QUALITY PROTEIN: endogenous retrovirus group K member 18 Pol protein-like, partial [Rattus norvegicus]
ONT.8907	New_gene	ONT.8907	4	5	3	0	3	2	4	2	0	0	2	2	0	2	1	3	1.8268	2.4951	1.3225	0	1.3394	1.0486	1.4857	1.0232	0	0	1.0528	0.8584	0	0.857	0.4532	0.9026	0.0495475	-1.11908	down	--	--	--	--	--	--	--	--	--	--	--	mCG148344 [Mus musculus]
ONT.9929	New_gene	ONT.9929	3	4	2	2	4	4	7	4	3	1	0	2	3	1	0	0	1.3701	1.9961	0.8817	0.9994	1.7859	2.0972	2.5999	2.0463	1.4081	0.4991	0	0.8584	1.5253	0.4285	0	0	0.00347909	-1.4783	down	--	--	--	--	--	--	--	--	--	--	--	rCG56442 [Rattus norvegicus]
ENSMUSG00000039109	Known_gene	F13a1	8	5	16	5	3	2	13	6	0	3	0	8	7	3	3	3	3.6536	2.4951	7.0534	2.4986	1.3394	1.0486	4.8284	3.0695	0	1.4972	0	3.4338	3.5589	1.2854	1.3596	0.9026	0.044602	-1.01363	down	--	--	Molecular Function: protein-glutamine gamma-glutamyltransferase activity (GO:0003810);; Biological Process: peptide cross-linking (GO:0018149);; Molecular Function: metal ion binding (GO:0046872);; Biological Process: blood coagulation, fibrin clot formation (GO:0072378);;	K03917|0.0e+00|mmu:74145|K03917 coagulation factor XIII A1 polypeptide [EC:2.3.2.13] | (RefSeq) F13a1, 1200014I03Rik, AI462306, F13a; coagulation factor XIII, A1 subunit	Complement and coagulation cascades (ko04610)	--	--	Transglutaminase family, C-terminal ig like domain	Coagulation factor XIII A chain OS=Mus musculus OX=10090 GN=F13a1 PE=1 SV=3	O	Posttranslational modification, protein turnover, chaperones	coagulation factor XIII A chain [Mus musculus]
ONT.19574	New_gene	ONT.19574	5	6	11	4	2	1	5	4	6	0	1	3	2	1	1	2	2.2835	2.9941	4.8492	1.9989	0.893	0.5243	1.8571	2.0463	2.8162	0	0.5264	1.2877	1.0168	0.4285	0.4532	0.6018	0.0256782	-1.18046	down	--	--	Molecular Function: transcription factor activity, sequence-specific DNA binding (GO:0003700);; Biological Process: regulation of transcription from RNA polymerase II promoter (GO:0006357);;	K09275|2.2e-196|mcal:110301602|K09275 transcription factor CP2 and related proteins | (RefSeq) Ubp1; upstream-binding protein 1 isoform X1	--	[K]	Transcription	CP2 transcription factor;; SAM domain (Sterile alpha motif)	Upstream-binding protein 1 OS=Mus musculus OX=10090 GN=Ubp1 PE=1 SV=1	K	Transcription	mCG14775, isoform CRA_b, partial [Mus musculus]
ONT.13888	New_gene	ONT.13888	3	9	8	6	15	10	4	8	10	3	4	3	1	5	1	6	1.3701	4.4912	3.5267	2.9983	6.6972	5.243	1.4857	4.0926	4.6937	1.4972	2.1055	1.2877	0.5084	2.1424	0.4532	1.8053	0.023004	-0.943544	down	--	--	--	--	--	--	--	--	--	--	--	hypothetical protein I79_014842 [Cricetulus griseus]
ONT.14130	New_gene	ONT.14130	6	17	12	12	21	17	21	9	12	5	6	11	13	7	7	7	2.7402	8.4833	5.29	5.9966	9.3761	8.913	7.7997	4.6042	5.6324	2.4953	3.1583	4.7214	6.6095	2.9993	3.1725	2.1062	0.0168913	-0.730705	down	--	--	--	--	--	--	--	--	--	--	--	mCG1042648, partial [Mus musculus]
ENSMUSG00000033114	Known_gene	Slc35d2	3	8	3	2	3	1	8	4	1	0	2	1	2	0	3	1	1.3701	3.9921	1.3225	0.9994	1.3394	0.5243	2.9713	2.0463	0.4694	0	1.0528	0.4292	1.0168	0	1.3596	0.3009	0.00555851	-1.5482	down	--	--	Cellular Component: integral component of membrane (GO:0016021);;	K15281|5.2e-177|mmu:70484|K15281 solute carrier family 35 | (RefSeq) Slc35d2, 5730408I21Rik, SQV7L, UGTrel8, hfrc, mUGTrel8; solute carrier family 35, member D2	--	[GOU]	Carbohydrate transport and metabolism;; Posttranslational modification, protein turnover, chaperones;; Intracellular trafficking, secretion, and vesicular transport	Triose-phosphate Transporter family	UDP-N-acetylglucosamine/UDP-glucose/GDP-mannose transporter OS=Mus musculus OX=10090 GN=Slc35d2 PE=2 SV=1	U	Intracellular trafficking, secretion, and vesicular transport	UDP-N-acetylglucosamine/UDP-glucose/GDP-mannose transporter [Mus musculus]
ONT.18074	New_gene	ONT.18074	4	17	12	15	17	11	14	11	14	4	8	11	8	9	0	2	1.8268	8.4833	5.29	7.4958	7.5902	5.7673	5.1998	5.6274	6.5712	1.9962	4.211	4.7214	4.0674	3.8563	0	0.6018	0.0336915	-0.826656	down	--	--	--	--	--	--	--	L1 transposable element dsRBD-like domain	LINE-1 retrotransposable element ORF2 protein OS=Mus musculus OX=10090 GN=Pol PE=1 SV=2	S	Function unknown	LRRGT00008 [Rattus norvegicus]
ONT.6572	New_gene	ONT.6572	2	4	3	3	4	3	19	4	1	0	2	1	0	2	0	4	0.9134	1.9961	1.3225	1.4992	1.7859	1.5729	7.0569	2.0463	0.4694	0	1.0528	0.4292	0	0.857	0	1.2035	0.000954958	-1.92662	down	--	--	Cellular Component: cellular_component (GO:0005575);; Cellular Component: intracellular (GO:0005622);; Cellular Component: cell (GO:0005623);; Cellular Component: centrosome (GO:0005813);; Cellular Component: microtubule organizing center (GO:0005815);; Cellular Component: cytoskeleton (GO:0005856);; Cellular Component: microtubule cytoskeleton (GO:0015630);; Cellular Component: organelle (GO:004…	--	--	[S]	Function unknown	--	TBC1 domain family member 31 OS=Mus musculus OX=10090 GN=Tbc1d31 PE=1 SV=1	D	Cell cycle control, cell division, chromosome partitioning	PREDICTED: TBC1 domain family member 31 [Jaculus jaculus]
ONT.2779	New_gene	ONT.2779	13	16	19	18	20	7	14	15	12	4	8	9	13	17	4	12	5.9371	7.9843	8.3759	8.995	8.9296	3.6701	5.1998	7.6737	5.6324	1.9962	4.211	3.863	6.6095	7.2841	1.8128	3.6106	0.029402	-0.619223	down	--	--	--	--	--	--	--	--	--	--	--	mitochondrial ribosomal protein L20, isoform CRA_a [Mus musculus]
ONT.17654	New_gene	ONT.17654	7	8	4	5	5	4	10	5	1	3	2	2	2	5	3	2	3.1969	3.9921	1.7633	2.4986	2.2324	2.0972	3.7142	2.5579	0.4694	1.4972	1.0528	0.8584	1.0168	2.1424	1.3596	0.6018	0.00187374	-1.20691	down	--	--	--	--	--	--	--	--	LINE-1 retrotransposable element ORF2 protein OS=Mus musculus OX=10090 GN=Pol PE=1 SV=2	S	Function unknown	mCG147627 [Mus musculus]
ONT.1	New_gene	ONT.1	6	5	10	6	6	5	2	6	2	2	3	3	3	4	1	3	2.7402	2.4951	4.4084	2.9983	2.6789	2.6215	0.7428	3.0695	0.9387	0.9981	1.5791	1.2877	1.5253	1.7139	0.4532	0.9026	0.00529997	-1.0891	down	--	--	--	K11290|2.2e-10|rno:317165|K11290 template-activating factor I | (RefSeq) LRRGT00152; similar to Set alpha isoform	--	--	--	Protein of unknown function (DUF1725)	LINE-1 retrotransposable element ORF2 protein OS=Mus musculus OX=10090 GN=Pol PE=1 SV=2	S	Function unknown	mCG147627 [Mus musculus]
ONT.10009	New_gene	ONT.10009	5	15	5	8	3	7	10	6	4	6	0	1	1	10	2	5	2.2835	7.4853	2.2042	3.9978	1.3394	3.6701	3.7142	3.0695	1.8775	2.9943	0	0.4292	0.5084	4.2848	0.9064	1.5044	0.0351109	-1.00486	down	--	--	Biological Process: chromatin organization (GO:0006325);; Biological Process: chromatin remodeling (GO:0006338);; Biological Process: regulation of transcription, DNA-templated (GO:0006355);; Biological Process: regulation of transcription from RNA polymerase II promoter (GO:0006357);; Biological Process: organelle organization (GO:0006996);; Biological Process: biological_process (GO:0008150);; …	--	--	[B]	Chromatin structure and dynamics	--	--	B	Chromatin structure and dynamics	bromodomain adjacent to zinc finger domain protein 2B isoform X18 [Mus musculus]
ENSMUSG00000047108	Known_gene	Dnajb7	5	3	4	4	5	1	7	1	2	2	2	1	0	1	1	4	2.2835	1.4971	1.7633	1.9989	2.2324	0.5243	2.5999	0.5116	0.9387	0.9981	1.0528	0.4292	0	0.4285	0.4532	1.2035	0.0274547	-1.13204	down	[O]	Posttranslational modification, protein turnover, chaperones	Molecular Function: molecular_function (GO:0003674);; Molecular Function: binding (GO:0005488);; Molecular Function: protein binding (GO:0005515);; Molecular Function: chaperone binding (GO:0051087);;	K09513|5.7e-165|mmu:57755|K09513 DnaJ homolog subfamily B member 7 | (RefSeq) Dnajb7, 4933424H20Rik, Dj5, mDj5; DnaJ heat shock protein family (Hsp40) member B7	--	[O]	Posttranslational modification, protein turnover, chaperones	DnaJ domain	DnaJ homolog subfamily B member 7 OS=Mus musculus OX=10090 GN=Dnajb7 PE=2 SV=2	O	Posttranslational modification, protein turnover, chaperones	dnaJ homolog subfamily B member 7 [Mus musculus]
ONT.5521	New_gene	ONT.5521	7	13	8	3	5	5	6	6	7	1	4	6	2	2	3	2	3.1969	6.4872	3.5267	1.4992	2.2324	2.6215	2.2285	3.0695	3.2856	0.4991	2.1055	2.5753	1.0168	0.857	1.3596	0.6018	0.0227142	-0.935617	down	--	--	--	--	--	--	--	Lipocalin-like domain;; MyTH4 domain	--	--	--	--
ENSMUSG00000040613	Known_gene	Apobec1	4	4	6	2	6	6	10	3	3	1	3	3	1	5	3	3	1.8268	1.9961	2.645	0.9994	2.6789	3.1458	3.7142	1.5347	1.4081	0.4991	1.5791	1.2877	0.5084	2.1424	1.3596	0.9026	0.0421005	-0.851332	down	--	--	Molecular Function: mRNA binding (GO:0003729);; Molecular Function: cytidine deaminase activity (GO:0004126);; Molecular Function: cytosine deaminase activity (GO:0004131);; Cellular Component: nucleus (GO:0005634);; Cellular Component: cytoplasm (GO:0005737);; Biological Process: response to osmotic stress (GO:0006970);; Molecular Function: enzyme activator activity (GO:0008047);; Molecular Func…	K16932|3.0e-139|mmu:11810|K16932 C->U-editing enzyme APOBEC1 [EC:3.5.4.36] | (RefSeq) Apobec1, Cdar1; apolipoprotein B mRNA editing enzyme, catalytic polypeptide 1	--	--	--	APOBEC4-like -AID/APOBEC-deaminase	C->U-editing enzyme APOBEC-1 OS=Mus musculus OX=10090 GN=Apobec1 PE=1 SV=1	K	Transcription	apolipoprotein B editing complex 1, isoform CRA_b, partial [Mus musculus]
ONT.17173	New_gene	ONT.17173	7	9	13	5	4	5	9	6	9	1	3	4	3	5	2	5	3.1969	4.4912	5.7309	2.4986	1.7859	2.6215	3.3427	3.0695	4.2243	0.4991	1.5791	1.7169	1.5253	2.1424	0.9064	1.5044	0.0225521	-0.827933	down	--	--	--	K11969|1.0e-07|cge:100764705|K11969 ariadne-2 [EC:2.3.2.31] | (RefSeq) Arih2; E3 ubiquitin-protein ligase ARIH2 isoform X1	--	--	--	--	--	--	--	Chpt1 protein [Mus musculus]
ENSMUSG00000095061	Known_gene	E030018B13Rik	8	12	19	8	10	8	19	5	5	2	10	4	5	6	7	4	3.6536	5.9882	8.3759	3.9978	4.4648	4.1944	7.0569	2.5579	2.3468	0.9981	5.2638	1.7169	2.5421	2.5709	3.1725	1.2035	0.00564711	-0.986591	down	--	--	--	--	--	--	--	--	--	--	--	uncharacterized protein LOC381994 [Mus musculus]
ONT.3543	New_gene	ONT.3543	17	31	34	13	21	13	56	13	22	5	11	15	10	16	10	29	7.7639	15.4696	14.9884	6.4964	9.3761	6.8159	20.7993	6.6505	10.3261	2.4953	5.7902	6.4383	5.0842	6.8556	4.5321	8.7255	0.0177179	-0.720328	down	--	--	--	K11969|2.8e-12|cge:100764705|K11969 ariadne-2 [EC:2.3.2.31] | (RefSeq) Arih2; E3 ubiquitin-protein ligase ARIH2 isoform X1	--	--	--	--	E3 ubiquitin-protein ligase NEDD4 OS=Mus musculus OX=10090 GN=Nedd4 PE=1 SV=3	--	--	mCG1045525, partial [Mus musculus]
ENSMUSG00000045071	Known_gene	E130308A19Rik	8	7	9	7	7	14	15	8	4	5	8	6	3	10	3	6	3.6536	3.4931	3.9675	3.498	3.1254	7.3401	5.5712	4.0926	1.8775	2.4953	4.211	2.5753	1.5253	4.2848	1.3596	1.8053	0.0323536	-0.711352	down	--	--	Molecular Function: RNA polymerase II transcription factor activity, sequence-specific DNA binding (GO:0000981);; Molecular Function: molecular_function (GO:0003674);; Molecular Function: nucleic acid binding (GO:0003676);; Molecular Function: DNA binding (GO:0003677);; Molecular Function: transcription factor activity, sequence-specific DNA binding (GO:0003700);; Molecular Function: binding (GO:…	--	--	--	--	Domain of unknown function (DUF3504)	Uncharacterized protein KIAA1958 homolog OS=Mus musculus OX=10090 PE=2 SV=1	S	Function unknown	uncharacterized protein KIAA1958 homolog isoform 2 [Mus musculus]
ONT.9708	New_gene	ONT.9708	7	12	10	6	9	4	8	4	4	1	2	1	7	0	3	2	3.1969	5.9882	4.4084	2.9983	4.0183	2.0972	2.9713	2.0463	1.8775	0.4991	1.0528	0.4292	3.5589	0	1.3596	0.6018	0.00041968	-1.51388	down	--	--	--	K11969|1.0e-11|cge:100764705|K11969 ariadne-2 [EC:2.3.2.31] | (RefSeq) Arih2; E3 ubiquitin-protein ligase ARIH2 isoform X1	--	--	--	--	--	--	--	rCG63686 [Rattus norvegicus]
ENSMUSG00000025969	Known_gene	Nrp2	22	8	15	16	11	19	18	23	11	4	17	18	9	11	6	9	10.0474	3.9921	6.6125	7.9955	4.9113	9.9616	6.6855	11.7663	5.1631	1.9962	8.9484	7.726	4.5758	4.7132	2.7192	2.7079	0.040605	-0.623699	down	--	--	Biological Process: angiogenesis (GO:0001525);; Molecular Function: vascular endothelial growth factor-activated receptor activity (GO:0005021);; Biological Process: axon guidance (GO:0007411);; Cellular Component: integral component of membrane (GO:0016021);; Molecular Function: semaphorin receptor activity (GO:0017154);; Molecular Function: metal ion binding (GO:0046872);;	K06819|0.0e+00|mmu:18187|K06819 neuropilin 2 | (RefSeq) Nrp2, 1110048P06Rik, Np-2, Np2, Npn-2, Npn2; neuropilin 2	--	--	--	CUB domain	Neuropilin-2 OS=Mus musculus OX=10090 GN=Nrp2 PE=1 SV=2	U	Intracellular trafficking, secretion, and vesicular transport	neuropilin-2 isoform 3 precursor [Mus musculus]
ONT.13962	New_gene	ONT.13962	10	5	4	7	3	4	6	3	1	0	2	3	0	5	3	6	4.567	2.4951	1.7633	3.498	1.3394	2.0972	2.2285	1.5347	0.4694	0	1.0528	1.2877	0	2.1424	1.3596	1.8053	0.017326	-1.04478	down	--	--	Molecular Function: proline dehydrogenase activity (GO:0004657);; Biological Process: proline catabolic process (GO:0006562);;	K10591|2.5e-06|cge:100755507|K10591 E3 ubiquitin-protein ligase NEDD4 [EC:2.3.2.26] | (RefSeq) Nedd4; E3 ubiquitin-protein ligase NEDD4 isoform X2	Ubiquitin mediated proteolysis (ko04120);; Endocytosis (ko04144);; Tight junction (ko04530);; Epstein-Barr virus infection (ko05169)	--	--	--	--	--	--	mCG1042149, partial [Mus musculus]
ONT.2756	New_gene	ONT.2756	1	12	18	1	3	3	5	4	4	1	0	0	3	4	3	1	0.4567	5.9882	7.935	0.4997	1.3394	1.5729	1.8571	2.0463	1.8775	0.4991	0	0	1.5253	1.7139	1.3596	0.3009	0.0207101	-1.45325	down	--	--	Cellular Component: integral component of membrane (GO:0016021);;	--	--	--	--	--	--	--	--	mCG141551, partial [Mus musculus]
ENSMUSG00000040459	Known_gene	Arglu1	21	8	22	17	20	17	10	19	13	8	11	14	20	7	7	6	9.5907	3.9921	9.6984	8.4953	8.9296	8.913	3.7142	9.72	6.1018	3.9925	5.7902	6.0091	10.1684	2.9993	3.1725	1.8053	0.0498608	-0.618104	down	--	--	Cellular Component: nucleoplasm (GO:0005654);; Cellular Component: mitochondrion (GO:0005739);; Cellular Component: cytosol (GO:0005829);;	K13173|5.6e-52|aju:106976969|K13173 arginine and glutamate-rich protein 1 | (RefSeq) ARGLU1; arginine and glutamate-rich protein 1	--	--	--	Arginine and glutamate-rich 1	Arginine and glutamate-rich protein 1 OS=Mus musculus OX=10090 GN=Arglu1 PE=1 SV=2	S	Function unknown	PREDICTED: arginine and glutamate-rich protein 1 [Jaculus jaculus]
ONT.13905	New_gene	ONT.13905	5	12	7	7	7	12	17	6	4	1	4	5	5	9	5	4	2.2835	5.9882	3.0859	3.498	3.1254	6.2916	6.3141	3.0695	1.8775	0.4991	2.1055	2.1461	2.5421	3.8563	2.266	1.2035	0.00898971	-0.942123	down	--	--	Cellular Component: ubiquitin ligase complex (GO:0000151);; Cellular Component: chromatin (GO:0000785);; Biological Process: adaptive immune response (GO:0002250);; Biological Process: outflow tract morphogenesis (GO:0003151);; Biological Process: endocardial cushion development (GO:0003197);; Cellular Component: Golgi apparatus (GO:0005794);; Cellular Component: plasma membrane (GO:0005886);; Ce…	K10591|1.4e-09|mun:110549134|K10591 E3 ubiquitin-protein ligase NEDD4 [EC:2.3.2.26] | (RefSeq) Nedd4; E3 ubiquitin-protein ligase NEDD4 isoform X1	Ubiquitin mediated proteolysis (ko04120);; Endocytosis (ko04144);; Tight junction (ko04530);; Epstein-Barr virus infection (ko05169)	--	--	--	E3 ubiquitin-protein ligase NEDD4 OS=Rattus norvegicus OX=10116 GN=Nedd4 PE=1 SV=1	O	Posttranslational modification, protein turnover, chaperones	E3 ubiquitin-protein ligase NEDD4 isoform X1 [Meriones unguiculatus]
ONT.3994	New_gene	ONT.3994	8	24	25	13	11	11	23	10	16	0	9	10	6	14	7	12	3.6536	11.9764	11.0209	6.4964	4.9113	5.7673	8.5426	5.1158	7.5099	0	4.7374	4.2922	3.0505	5.9987	3.1725	3.6106	0.0309894	-0.741134	down	--	--	--	K11969|6.2e-11|cge:100764705|K11969 ariadne-2 [EC:2.3.2.31] | (RefSeq) Arih2; E3 ubiquitin-protein ligase ARIH2 isoform X1	--	--	--	--	E3 ubiquitin-protein ligase NEDD4 OS=Rattus norvegicus OX=10116 GN=Nedd4 PE=1 SV=1	--	--	mCG1045525, partial [Mus musculus]
ENSMUSG00000031170	Known_gene	Slc38a5	27	31	23	11	10	13	13	19	7	14	10	7	4	5	6	13	12.3309	15.4696	10.1392	5.4969	4.4648	6.8159	4.8284	9.72	3.2856	6.9868	5.2638	3.0046	2.0337	2.1424	2.7192	3.9114	0.000514407	-1.14178	down	--	--	Molecular Function: L-histidine transmembrane transporter activity (GO:0005290);; Molecular Function: L-asparagine transmembrane transporter activity (GO:0015182);; Molecular Function: L-glutamine transmembrane transporter activity (GO:0015186);; Molecular Function: glycine transmembrane transporter activity (GO:0015187);; Cellular Component: integral component of membrane (GO:0016021);; Molecula…	K14992|9.2e-260|mmu:209837|K14992 solute carrier family 38 (sodium-coupled neutral amino acid transporter), member 5 | (RefSeq) Slc38a5, C81234, E330031E14, JM24, SN2; solute carrier family 38, member 5	GABAergic synapse (ko04727)	[E]	Amino acid transport and metabolism	Transmembrane amino acid transporter protein	Sodium-coupled neutral amino acid transporter 5 OS=Mus musculus OX=10090 GN=Slc38a5 PE=1 SV=1	E	Amino acid transport and metabolism	unnamed protein product [Mus musculus]
ONT.1405	New_gene	ONT.1405	5	6	11	9	4	6	8	1	3	1	3	3	3	3	2	4	2.2835	2.9941	4.8492	4.4975	1.7859	3.1458	2.9713	0.5116	1.4081	0.4991	1.5791	1.2877	1.5253	1.2854	0.9064	1.2035	0.00602949	-1.13785	down	--	--	--	--	--	--	--	--	--	--	--	unnamed protein product [Mus musculus]
ONT.8065	New_gene	ONT.8065	15	30	36	21	13	11	42	11	23	5	9	18	11	13	9	8	6.8505	14.9705	15.8701	10.4941	5.8043	5.7673	15.5995	5.6274	10.7955	2.4953	4.7374	7.726	5.5926	5.5702	4.0789	2.407	0.00989865	-0.838842	down	--	--	Biological Process: pathogenesis (GO:0009405);; Molecular Function: toxic substance binding (GO:0015643);; Cellular Component: integral component of membrane (GO:0016021);;	--	--	--	--	Wnt-binding factor required for Wnt secretion	--	S	Function unknown	transmembrane protein 181 isoform X1 [Rattus rattus]
ENSMUSG00000032754	Known_gene	Slc8b1	6	14	17	10	12	10	17	7	10	8	6	8	5	9	6	3	2.7402	6.9863	7.4942	4.9972	5.3578	5.243	6.3141	3.5811	4.6937	3.9925	3.1583	3.4338	2.5421	3.8563	2.7192	0.9026	0.0236829	-0.713738	down	--	--	Cellular Component: plasma membrane (GO:0005886);; Cellular Component: mitochondrial crista (GO:0030061);; Cellular Component: integral component of mitochondrial membrane (GO:0032592);; Biological Process: glucose homeostasis (GO:0042593);; Molecular Function: protein homodimerization activity (GO:0042803);; Biological Process: regulation of insulin secretion (GO:0050796);; Biological Process: m…	K13754|0.0e+00|mmu:170756|K13754 solute carrier family 24 (sodium/potassium/calcium exchanger), member 6 | (RefSeq) Slc8b1, AF261233, NCKX6, NCLX, Slc24a6; solute carrier family 8 (sodium/lithium/calcium exchanger), member B1	--	[P]	Inorganic ion transport and metabolism	Sodium/calcium exchanger protein	Mitochondrial sodium/calcium exchanger protein OS=Mus musculus OX=10090 GN=Slc8b1 PE=2 SV=2	P	Inorganic ion transport and metabolism	mitochondrial sodium/calcium exchanger protein isoform 1 precursor [Mus musculus]
ONT.15565	New_gene	ONT.15565	30	40	31	30	19	19	27	14	26	8	20	13	14	23	16	10	13.701	19.9607	13.6659	14.9916	8.4831	9.9616	10.0282	7.1621	12.2036	3.9925	10.5276	5.5799	7.1179	9.8549	7.2513	3.0088	0.0176025	-0.662835	down	--	--	Cellular Component: nucleus (GO:0005634);; Cellular Component: mitochondrion (GO:0005739);; Cellular Component: cytosol (GO:0005829);; Molecular Function: zinc ion binding (GO:0008270);; Molecular Function: transferase activity (GO:0016740);; Molecular Function: NAD-dependent protein deacetylase activity (GO:0034979);; Molecular Function: protein-malonyllysine demalonylase activity (GO:0036054);;…	K03259|4.3e-06|mun:110549781|K03259 translation initiation factor 4E | (RefSeq) Eif4e1b; LOW QUALITY PROTEIN: eukaryotic translation initiation factor 4E type 1B	EGFR tyrosine kinase inhibitor resistance (ko01521);; RNA transport (ko03013);; HIF-1 signaling pathway (ko04066);; mTOR signaling pathway (ko04150);; PI3K-Akt signaling pathway (ko04151);; Longevity regulating pathway (ko04211);; Insulin signaling pathway (ko04910)	--	--	--	--	--	--	mCG148039 [Mus musculus]
ONT.5091	New_gene	ONT.5091	2	5	6	2	6	7	8	10	6	1	3	1	1	6	4	1	0.9134	2.4951	2.645	0.9994	2.6789	3.6701	2.9713	5.1158	2.8162	0.4991	1.5791	0.4292	0.5084	2.5709	1.8128	0.3009	0.038283	-0.9465	down	--	--	Cellular Component: integral component of membrane (GO:0016021);;	K03259|2.5e-06|mun:110549781|K03259 translation initiation factor 4E | (RefSeq) Eif4e1b; LOW QUALITY PROTEIN: eukaryotic translation initiation factor 4E type 1B	EGFR tyrosine kinase inhibitor resistance (ko01521);; RNA transport (ko03013);; HIF-1 signaling pathway (ko04066);; mTOR signaling pathway (ko04150);; PI3K-Akt signaling pathway (ko04151);; Longevity regulating pathway (ko04211);; Insulin signaling pathway (ko04910)	--	--	--	Inositol-pentakisphosphate 2-kinase OS=Mus musculus OX=10090 GN=Ippk PE=1 SV=1	--	--	mitochondrial ribosomal protein L20, isoform CRA_a [Mus musculus]
ONT.9172	New_gene	ONT.9172	5	21	10	10	14	8	15	9	8	2	3	4	10	8	5	6	2.2835	10.4794	4.4084	4.9972	6.2507	4.1944	5.5712	4.6042	3.755	0.9981	1.5791	1.7169	5.0842	3.4278	2.266	1.8053	0.00548976	-0.972352	down	--	--	--	K20723|8.0e-06|myd:102754180|K20723 reticulon-3 | (RefSeq) RTN3; reticulon 3	Alzheimer disease (ko05010)	--	--	--	--	--	--	E3 ubiquitin-protein ligase NEDD4 [Cricetulus griseus]
ONT.14415	New_gene	ONT.14415	4	7	8	5	4	3	16	1	7	2	2	2	0	2	0	4	1.8268	3.4931	3.5267	2.4986	1.7859	1.5729	5.9427	0.5116	3.2856	0.9981	1.0528	0.8584	0	0.857	0	1.2035	0.0122355	-1.25408	down	--	--	--	--	--	--	--	--	--	--	--	integrin alpha-6 [Cricetulus griseus]
ONT.6198	New_gene	ONT.6198	5	5	8	14	7	6	17	8	10	3	6	3	5	5	2	5	2.2835	2.4951	3.5267	6.9961	3.1254	3.1458	6.3141	4.0926	4.6937	1.4972	3.1583	1.2877	2.5421	2.1424	0.9064	1.5044	0.0303618	-0.801421	down	--	--	Cellular Component: nucleus (GO:0005634);; Cellular Component: mitochondrion (GO:0005739);; Cellular Component: cytosol (GO:0005829);; Molecular Function: zinc ion binding (GO:0008270);; Molecular Function: transferase activity (GO:0016740);; Molecular Function: NAD-dependent protein deacetylase activity (GO:0034979);; Molecular Function: protein-malonyllysine demalonylase activity (GO:0036054);;…	--	--	--	--	--	--	--	--	mCG148344 [Mus musculus]
ONT.13708	New_gene	ONT.13708	8	9	7	5	15	8	12	3	10	1	1	2	6	2	4	3	3.6536	4.4912	3.0859	2.4986	6.6972	4.1944	4.457	1.5347	4.6937	0.4991	0.5264	0.8584	3.0505	0.857	1.8128	0.9026	0.00697108	-1.15827	down	--	--	Cellular Component: integral component of membrane (GO:0016021);;	--	--	--	--	--	--	--	--	mitochondrial ribosomal protein L20, isoform CRA_a [Mus musculus]
ONT.9728	New_gene	ONT.9728	5	19	11	13	7	2	14	6	2	0	4	9	4	4	6	2	2.2835	9.4813	4.8492	6.4964	3.1254	1.0486	5.1998	3.0695	0.9387	0	2.1055	3.863	2.0337	1.7139	2.7192	0.6018	0.00798849	-1.24239	down	--	--	Biological Process: viral process (GO:0016032);;	--	--	--	--	--	IgE-binding protein OS=Mus musculus OX=10090 GN=Iap PE=2 SV=1	--	--	igE-binding protein-like [Mus musculus]
ONT.8402	New_gene	ONT.8402	9	18	15	5	11	10	23	11	10	4	9	9	8	6	2	7	4.1103	8.9823	6.6125	2.4986	4.9113	5.243	8.5426	5.6274	4.6937	1.9962	4.7374	3.863	4.0674	2.5709	0.9064	2.1062	0.00874367	-0.852002	down	--	--	--	K11290|2.7e-10|rno:317165|K11290 template-activating factor I | (RefSeq) LRRGT00152; similar to Set alpha isoform	--	--	--	Protein of unknown function (DUF1725)	LINE-1 retrotransposable element ORF2 protein OS=Mus musculus OX=10090 GN=Pol PE=1 SV=2	S	Function unknown	ORF2 [Mus musculus domesticus]
ONT.8129	New_gene	ONT.8129	8	4	6	3	5	2	3	2	3	0	1	3	1	3	1	3	3.6536	1.9961	2.645	1.4992	2.2324	1.0486	1.1142	1.0232	1.4081	0	0.5264	1.2877	0.5084	1.2854	0.4532	0.9026	0.0146806	-1.08339	down	--	--	--	--	--	--	--	--	--	--	--	mCG9803, partial [Mus musculus]
ONT.16095	New_gene	ONT.16095	12	18	22	24	18	11	35	16	17	7	4	15	8	16	8	15	5.4804	8.9823	9.6984	11.9933	8.0367	5.7673	12.9996	8.1853	7.9793	3.4934	2.1055	6.4383	4.0674	6.8556	3.6257	4.5132	0.00439133	-0.767644	down	--	--	Molecular Function: nucleotide binding (GO:0000166);; Molecular Function: molecular_function (GO:0003674);; Molecular Function: catalytic activity (GO:0003824);; Molecular Function: aldehyde oxidase activity (GO:0004031);; Molecular Function: xanthine dehydrogenase activity (GO:0004854);; Molecular Function: binding (GO:0005488);; Molecular Function: iron ion binding (GO:0005506);; Molecular Func…	K10657|1.7e-09|mcal:110312375|K10657 E3 ubiquitin-protein ligase MARCH2 [EC:2.3.2.27] | (RefSeq) March2; E3 ubiquitin-protein ligase MARCH2 isoform X1	--	--	--	--	--	F	Nucleotide transport and metabolism	mCG1028420, partial [Mus musculus]
ONT.16890	New_gene	ONT.16890	9	22	25	16	14	8	29	16	18	7	5	3	5	14	4	15	4.1103	10.9784	11.0209	7.9955	6.2507	4.1944	10.7711	8.1853	8.4487	3.4934	2.6319	1.2877	2.5421	5.9987	1.8128	4.5132	0.00400816	-0.94832	down	--	--	--	--	--	--	--	--	--	--	--	mCG1026209, isoform CRA_a [Mus musculus]
ONT.1749	New_gene	ONT.1749	26	36	58	30	29	36	52	17	52	13	20	22	20	19	15	25	11.8742	17.9647	25.5685	14.9916	12.9479	18.8747	19.3136	8.6969	24.4072	6.4877	10.5276	9.4429	10.1684	8.141	6.7981	7.522	0.0295489	-0.588593	down	--	--	--	--	--	--	--	--	--	--	--	mCG144541, partial [Mus musculus]
ONT.2299	New_gene	ONT.2299	6	9	7	5	8	7	17	10	9	5	4	2	2	6	6	4	2.7402	4.4912	3.0859	2.4986	3.5718	3.6701	6.3141	5.1158	4.2243	2.4953	2.1055	0.8584	1.0168	2.5709	2.7192	1.2035	0.0278696	-0.811573	down	--	--	Cellular Component: integral component of membrane (GO:0016021);;	--	--	--	--	--	LINE-1 retrotransposable element ORF1 protein OS=Mus musculus OX=10090 GN=Lire1 PE=1 SV=2	--	--	ASL1/Ift80 fusion protein [Mus musculus]
ONT.13709	New_gene	ONT.13709	1	2	6	5	5	3	6	3	4	0	2	3	1	0	1	1	0.4567	0.998	2.645	2.4986	2.2324	1.5729	2.2285	1.5347	1.8775	0	1.0528	1.2877	0.5084	0	0.4532	0.3009	0.0152557	-1.28105	down	--	--	--	--	--	--	--	--	--	--	--	mCG9803, partial [Mus musculus]
ONT.5989	New_gene	ONT.5989	5	5	8	4	2	5	6	5	5	2	1	3	1	0	2	2	2.2835	2.4951	3.5267	1.9989	0.893	2.6215	2.2285	2.5579	2.3468	0.9981	0.5264	1.2877	0.5084	0	0.9064	0.6018	0.00336618	-1.25706	down	--	--	Molecular Function: molecular_function (GO:0003674);; Molecular Function: chromatin binding (GO:0003682);; Molecular Function: transcription cofactor activity (GO:0003712);; Molecular Function: transcription coactivator activity (GO:0003713);; Molecular Function: binding (GO:0005488);; Molecular Function: protein binding (GO:0005515);; Cellular Component: cellular_component (GO:0005575);; Cellula…	K18404|2.8e-21|mmu:219249|K18404 tudor domain-containing protein 3 | (RefSeq) Tdrd3, 4732418C03Rik, 6720468N18; tudor domain containing 3	--	[S]	Function unknown	--	Tudor domain-containing protein 3 OS=Mus musculus OX=10090 GN=Tdrd3 PE=1 SV=4	K	Transcription	tudor domain-containing protein 3 [Rattus norvegicus]
ONT.10950	New_gene	ONT.10950	2	3	5	2	6	5	9	2	4	0	2	1	0	2	0	3	0.9134	1.4971	2.2042	0.9994	2.6789	2.6215	3.3427	1.0232	1.8775	0	1.0528	0.4292	0	0.857	0	0.9026	0.00476065	-1.41726	down	--	--	--	K11969|5.8e-08|cge:100764705|K11969 ariadne-2 [EC:2.3.2.31] | (RefSeq) Arih2; E3 ubiquitin-protein ligase ARIH2 isoform X1	--	--	--	--	--	--	--	alsin isoform 2 [Mus musculus]
ENSMUSG00000048572	Known_gene	Tmem252	25	54	85	35	17	37	33	43	7	24	27	23	23	8	15	58	11.4175	26.947	37.471	17.4902	7.5902	19.399	12.2567	21.998	3.2856	11.9774	14.2122	9.8721	11.6937	3.4278	6.7981	17.451	0.0104094	-0.864515	down	--	--	Cellular Component: integral component of membrane (GO:0016021);;	--	--	--	--	Transmembrane protein 252 family	Transmembrane protein 252 OS=Mus musculus OX=10090 GN=Tmem252 PE=2 SV=1	S	Function unknown	transmembrane protein 252 [Mus musculus]
ONT.1968	New_gene	ONT.1968	4	8	4	3	2	3	9	3	1	0	1	2	4	3	3	4	1.8268	3.9921	1.7633	1.4992	0.893	1.5729	3.3427	1.5347	0.4694	0	0.5264	0.8584	2.0337	1.2854	1.3596	1.2035	0.0489722	-0.945102	down	--	--	Molecular Function: DNA binding (GO:0003677);; Cellular Component: nucleus (GO:0005634);;	--	--	--	--	--	AT-rich interactive domain-containing protein 3A OS=Mus musculus OX=10090 GN=Arid3a PE=1 SV=1	--	--	AT-rich interactive domain-containing protein 3A isoform b [Mus musculus]
ONT.9500	New_gene	ONT.9500	5	3	4	3	4	1	15	4	2	0	1	0	0	7	3	3	2.2835	1.4971	1.7633	1.4992	1.7859	0.5243	5.5712	2.0463	0.9387	0	0.5264	0	0	2.9993	1.3596	0.9026	0.0462721	-1.17526	down	--	--	Cellular Component: membrane (GO:0016020);; Biological Process: vesicle-mediated transport (GO:0016192);;	K08490|7.5e-19|aml:100481696|K08490 syntaxin 5 | (RefSeq) STX5; syntaxin-5 isoform X1	SNARE interactions in vesicular transport (ko04130)	[U]	Intracellular trafficking, secretion, and vesicular transport	SNARE domain	Syntaxin-5 OS=Mus musculus OX=10090 GN=Stx5 PE=1 SV=3	U	Intracellular trafficking, secretion, and vesicular transport	uncharacterized protein LOC114683649 isoform X1 [Peromyscus leucopus]
ONT.12157	New_gene	ONT.12157	3	8	10	3	6	7	13	4	7	2	5	3	2	3	3	2	1.3701	3.9921	4.4084	1.4992	2.6789	3.6701	4.8284	2.0463	3.2856	0.9981	2.6319	1.2877	1.0168	1.2854	1.3596	0.6018	0.018633	-0.939921	down	--	--	Cellular Component: integral component of membrane (GO:0016021);;	--	--	--	--	NICE-3 protein	Protein C1orf43 homolog OS=Mus musculus OX=10090 PE=2 SV=1	S	Function unknown	unnamed protein product [Mus musculus]
ONT.16982	New_gene	ONT.16982	4	6	9	4	4	1	7	3	3	1	0	0	1	1	0	1	1.8268	2.9941	3.9675	1.9989	1.7859	0.5243	2.5999	1.5347	1.4081	0.4991	0	0	0.5084	0.4285	0	0.3009	3.43446e-05	-2.26383	down	--	--	--	--	--	--	--	--	--	--	--	mCG147627 [Mus musculus]
ENSMUSG00000041354	Known_gene	Rgl2	8	16	13	19	21	21	14	23	12	7	16	11	8	14	5	17	3.6536	7.9843	5.7309	9.4947	9.3761	11.0102	5.1998	11.7663	5.6324	3.4934	8.422	4.7214	4.0674	5.9987	2.266	5.115	0.0365621	-0.603438	down	--	--	Molecular Function: guanyl-nucleotide exchange factor activity (GO:0005085);; Biological Process: small GTPase mediated signal transduction (GO:0007264);;	K17636|0.0e+00|mmu:19732|K17636 ral guanine nucleotide dissociation stimulator-like 2 | (RefSeq) Rgl2, KE1.5, Rab2l, Rgt2, Rlf; ral guanine nucleotide dissociation stimulator-like 2	Ras signaling pathway (ko04014)	[T]	Signal transduction mechanisms	RasGEF domain	Ral guanine nucleotide dissociation stimulator-like 2 OS=Mus musculus OX=10090 GN=Rgl2 PE=1 SV=2	O	Posttranslational modification, protein turnover, chaperones	ral guanine nucleotide dissociation stimulator-like 2 [Mus musculus]
ONT.4214	New_gene	ONT.4214	4	6	10	3	12	6	15	4	5	2	3	4	1	6	4	2	1.8268	2.9941	4.4084	1.4992	5.3578	3.1458	5.5712	2.0463	2.3468	0.9981	1.5791	1.7169	0.5084	2.5709	1.8128	0.6018	0.0084076	-1.08203	down	--	--	--	--	--	--	--	--	--	--	--	mCG147332 [Mus musculus]
ONT.11823	New_gene	ONT.11823	4	5	7	4	5	2	6	3	4	2	1	1	3	5	1	2	1.8268	2.4951	3.0859	1.9989	2.2324	1.0486	2.2285	1.5347	1.8775	0.9981	0.5264	0.4292	1.5253	2.1424	0.4532	0.6018	0.0474732	-0.873158	down	--	--	--	K11969|1.7e-13|cge:100764705|K11969 ariadne-2 [EC:2.3.2.31] | (RefSeq) Arih2; E3 ubiquitin-protein ligase ARIH2 isoform X1	--	--	--	--	E3 ubiquitin-protein ligase NEDD4 OS=Mus musculus OX=10090 GN=Nedd4 PE=1 SV=3	--	--	mCG1042149, partial [Mus musculus]
ONT.14539	New_gene	ONT.14539	13	23	28	17	8	20	20	19	10	5	11	7	11	10	16	10	5.9371	11.4774	12.3434	8.4953	3.5718	10.4859	7.4283	9.72	4.6937	2.4953	5.7902	3.0046	5.5926	4.2848	7.2513	3.0088	0.00339976	-0.85886	down	--	--	--	K11969|2.9e-06|cge:100764705|K11969 ariadne-2 [EC:2.3.2.31] | (RefSeq) Arih2; E3 ubiquitin-protein ligase ARIH2 isoform X1	--	--	--	--	--	--	--	rCG56442 [Rattus norvegicus]
ONT.3399	New_gene	ONT.3399	1	6	9	5	3	0	7	2	2	0	1	1	3	1	1	5	0.4567	2.9941	3.9675	2.4986	1.3394	0	2.5999	1.0232	0.9387	0	0.5264	0.4292	1.5253	0.4285	0.4532	1.5044	0.0323738	-1.17145	down	--	--	Molecular Function: thioredoxin-disulfide reductase activity (GO:0004791);; Molecular Function: electron carrier activity (GO:0009055);; Molecular Function: protein disulfide oxidoreductase activity (GO:0015035);; Biological Process: cell redox homeostasis (GO:0045454);; Molecular Function: flavin adenine dinucleotide binding (GO:0050660);;	--	--	--	--	--	--	U	Intracellular trafficking, secretion, and vesicular transport	mCG113792, isoform CRA_a, partial [Mus musculus]
ONT.2391	New_gene	ONT.2391	3	7	5	6	3	4	3	5	4	1	0	3	1	4	3	1	1.3701	3.4931	2.2042	2.9983	1.3394	2.0972	1.1142	2.5579	1.8775	0.4991	0	1.2877	0.5084	1.7139	1.3596	0.3009	0.0229479	-1.03291	down	--	--	Molecular Function: Rho GTPase binding (GO:0017048);; Biological Process: regulation of Rho protein signal transduction (GO:0035023);;	--	--	--	--	--	CDC42 small effector protein 2 OS=Mus musculus OX=10090 GN=Cdc42se2 PE=1 SV=1	T	Signal transduction mechanisms	CDC42 small effector protein 2-A [Cricetulus griseus]
ONT.13470	New_gene	ONT.13470	11	35	48	24	20	20	37	20	21	8	10	17	9	18	25	14	5.0237	17.4656	21.1601	11.9933	8.9296	10.4859	13.7424	10.2316	9.8568	3.9925	5.2638	7.2968	4.5758	7.7126	11.3302	4.2123	0.00937945	-0.77185	down	--	--	Molecular Function: peptide receptor activity (GO:0001653);; Molecular Function: molecular_function (GO:0003674);; Molecular Function: transmembrane signaling receptor activity (GO:0004888);; Molecular Function: G-protein coupled receptor activity (GO:0004930);; Cellular Component: cellular_component (GO:0005575);; Biological Process: cell communication (GO:0007154);; Biological Process: signal t…	--	--	--	--	--	--	U	Intracellular trafficking, secretion, and vesicular transport	--
ONT.2790	New_gene	ONT.2790	5	9	7	1	4	1	8	3	3	1	3	0	4	2	1	1	2.2835	4.4912	3.0859	0.4997	1.7859	0.5243	2.9713	1.5347	1.4081	0.4991	1.5791	0	2.0337	0.857	0.4532	0.3009	0.0162934	-1.2421	down	--	--	Molecular Function: structural molecule activity (GO:0005198);; Cellular Component: intermediate filament (GO:0005882);;	K07604|7.6e-45|rno:450225|K07604 type I keratin, acidic | (RefSeq) Krt10, Ka10; keratin 10	Estrogen signaling pathway (ko04915);; Staphylococcus aureus infection (ko05150)	--	--	--	Keratin, type I cytoskeletal 10 OS=Rattus norvegicus OX=10116 GN=Krt10 PE=3 SV=1	S	Function unknown	keratin, type I cytoskeletal 10 [Rattus norvegicus]
ONT.15787	New_gene	ONT.15787	2	11	5	9	5	3	5	6	5	2	0	1	2	2	3	2	0.9134	5.4892	2.2042	4.4975	2.2324	1.5729	1.8571	3.0695	2.3468	0.9981	0	0.4292	1.0168	0.857	1.3596	0.6018	0.00343591	-1.37842	down	--	--	Molecular Function: protein kinase activity (GO:0004672);; Molecular Function: ATP binding (GO:0005524);;	K08853|6.4e-61|mmu:269774|K08853 AP2-associated kinase [EC:2.7.11.1] | (RefSeq) Aak1, 5530400K14Rik, 9630042K20, AU067724, AU067726, BC028270, C79663, D6Ertd245e, Gm38495, R75501, mKIAA1048; AP2 associated kinase 1	--	[T]	Signal transduction mechanisms	--	AP2-associated protein kinase 1 OS=Mus musculus OX=10090 GN=Aak1 PE=1 SV=2	T	Signal transduction mechanisms	unnamed protein product [Mus musculus]
ONT.14926	New_gene	ONT.14926	4	6	16	3	5	3	3	5	4	0	1	3	1	3	1	4	1.8268	2.9941	7.0534	1.4992	2.2324	1.5729	1.1142	2.5579	1.8775	0	0.5264	1.2877	0.5084	1.2854	0.4532	1.2035	0.00575469	-1.36232	down	--	--	Molecular Function: ATP binding (GO:0005524);; Cellular Component: mitochondrion (GO:0005739);; Biological Process: regulation of translational fidelity (GO:0006450);; Cellular Component: glutamyl-tRNA(Gln) amidotransferase complex (GO:0030956);; Biological Process: mitochondrial translation (GO:0032543);; Molecular Function: glutaminyl-tRNA synthase (glutamine-hydrolyzing) activity (GO:0050567);…	--	--	--	--	--	--	--	--	ubiquitin-conjugating enzyme E2 D2 isoform X1 [Mastomys coucha]
ONT.314	New_gene	ONT.314	2	6	8	3	5	3	3	2	1	0	1	1	5	1	0	0	0.9134	2.9941	3.5267	1.4992	2.2324	1.5729	1.1142	1.0232	0.4694	0	0.5264	0.4292	2.5421	0.4285	0	0	0.00294943	-1.70369	down	--	--	--	--	--	--	--	--	LINE-1 retrotransposable element ORF2 protein OS=Mus musculus OX=10090 GN=Pol PE=1 SV=2	J	Translation, ribosomal structure and biogenesis	RecName: Full=LINE-1 retrotransposable element ORF2 protein; Short=ORF2p; AltName: Full=Long interspersed element-1; Short=L1; AltName: Full=Retrovirus-related Pol polyprotein LINE-1; Includes: RecName: Full=Reverse transcriptase; Includes: RecName: Full=Endonuclease [Mus musculus]
ONT.19873	New_gene	ONT.19873	5	6	5	3	5	3	6	6	1	1	5	2	2	2	1	1	2.2835	2.9941	2.2042	1.4992	2.2324	1.5729	2.2285	3.0695	0.4694	0.4991	2.6319	0.8584	1.0168	0.857	0.4532	0.3009	0.00188581	-1.3084	down	--	--	--	--	--	--	--	--	--	--	--	mCG147666 [Mus musculus]
ONT.5704	New_gene	ONT.5704	22	9	15	14	9	14	8	14	7	10	11	7	4	13	4	9	10.0474	4.4912	6.6125	6.9961	4.0183	7.3401	2.9713	7.1621	3.2856	4.9906	5.7902	3.0046	2.0337	5.5702	1.8128	2.7079	0.0279281	-0.686097	down	--	--	--	K13784|3.0e-17|mmu:19231|K13784 prothymosin alpha | (RefSeq) Ptma, Thym; prothymosin alpha	--	--	--	--	Prothymosin alpha OS=Mus musculus OX=10090 GN=Ptma PE=1 SV=2	S	Function unknown	unnamed protein product, partial [Mus musculus]
ONT.3219	New_gene	ONT.3219	1	11	14	7	2	8	4	8	6	1	3	3	2	6	2	2	0.4567	5.4892	6.1717	3.498	0.893	4.1944	1.4857	4.0926	2.8162	0.4991	1.5791	1.2877	1.0168	2.5709	0.9064	0.6018	0.0231866	-1.11379	down	--	--	--	--	--	--	--	--	--	--	--	mCG147627 [Mus musculus]
ONT.19486	New_gene	ONT.19486	9	9	12	4	6	5	13	5	10	3	1	3	3	6	1	6	4.1103	4.4912	5.29	1.9989	2.6789	2.6215	4.8284	2.5579	4.6937	1.4972	0.5264	1.2877	1.5253	2.5709	0.4532	1.8053	0.0193062	-0.897987	down	--	--	--	--	--	--	--	--	LINE-1 retrotransposable element ORF2 protein OS=Mus musculus OX=10090 GN=Pol PE=1 SV=2	S	Function unknown	LRRG00130 [Rattus norvegicus]
ENSMUSG00000103585	Known_gene	Pcdhgb4	4	4	8	3	2	5	6	9	2	2	3	3	4	3	2	2	1.8268	1.9961	3.5267	1.4992	0.893	2.6215	2.2285	4.6042	0.9387	0.9981	1.5791	1.2877	2.0337	1.2854	0.9064	0.6018	0.0252751	-0.917442	down	[U]	Intracellular trafficking, secretion, and vesicular transport	Molecular Function: calcium ion binding (GO:0005509);; Cellular Component: integral component of plasma membrane (GO:0005887);; Biological Process: cell adhesion (GO:0007155);; Biological Process: homophilic cell adhesion via plasma membrane adhesion molecules (GO:0007156);; Cellular Component: membrane (GO:0016020);;	K16496|0.0e+00|mmu:93701|K16496 protocadherin gamma subfamily B | (RefSeq) Pcdhgb4; protocadherin gamma subfamily B, 4	--	[S]	Function unknown	Cadherin domain	Protocadherin gamma-A4 OS=Mus musculus OX=10090 GN=Pcdhga4 PE=1 SV=1	U	Intracellular trafficking, secretion, and vesicular transport	protocadherin gamma-B4 precursor [Mus musculus]
ONT.9805	New_gene	ONT.9805	3	6	10	8	8	5	9	6	6	0	3	2	5	5	3	3	1.3701	2.9941	4.4084	3.9978	3.5718	2.6215	3.3427	3.0695	2.8162	0	1.5791	0.8584	2.5421	2.1424	1.3596	0.9026	0.00929434	-0.984347	down	--	--	Molecular Function: nucleic acid binding (GO:0003676);; Molecular Function: RNA-DNA hybrid ribonuclease activity (GO:0004523);; Biological Process: DNA integration (GO:0015074);;	K08003|6.1e-10|hgl:101698825|K08003 matrix metalloproteinase-25 (membrane-inserted) [EC:3.4.24.-] | (RefSeq) Mmp25; matrix metallopeptidase 25	Parathyroid hormone synthesis, secretion and action (ko04928)	[R]	General function prediction only	--	--	O	Posttranslational modification, protein turnover, chaperones	LOW QUALITY PROTEIN: uncharacterized protein LOC110543556, partial [Meriones unguiculatus]
ONT.13154	New_gene	ONT.13154	6	12	6	4	9	4	13	4	7	0	3	5	4	7	3	3	2.7402	5.9882	2.645	1.9989	4.0183	2.0972	4.8284	2.0463	3.2856	0	1.5791	2.1461	2.0337	2.9993	1.3596	0.9026	0.0425847	-0.813285	down	--	--	Biological Process: negative regulation of canonical Wnt signaling pathway (GO:0090090);;	K19626|5.6e-32|ssc:100155489|K19626 inversin | (RefSeq) INVS; inversin isoform X5	Wnt signaling pathway (ko04310)	[R]	General function prediction only	IQ calmodulin-binding motif	Inversin OS=Mus musculus OX=10090 GN=Invs PE=1 SV=2	S	Function unknown	inversin [Octodon degus]
ONT.559	New_gene	ONT.559	3	8	2	4	2	2	6	3	3	2	0	3	2	2	1	1	1.3701	3.9921	0.8817	1.9989	0.893	1.0486	2.2285	1.5347	1.4081	0.9981	0	1.2877	1.0168	0.857	0.4532	0.3009	0.0381783	-1.03041	down	--	--	Cellular Component: nucleus (GO:0005634);; Cellular Component: mitochondrion (GO:0005739);; Cellular Component: cytosol (GO:0005829);; Molecular Function: zinc ion binding (GO:0008270);; Molecular Function: transferase activity (GO:0016740);; Molecular Function: NAD-dependent protein deacetylase activity (GO:0034979);; Molecular Function: protein-malonyllysine demalonylase activity (GO:0036054);;…	K03259|1.1e-06|mun:110549781|K03259 translation initiation factor 4E | (RefSeq) Eif4e1b; LOW QUALITY PROTEIN: eukaryotic translation initiation factor 4E type 1B	EGFR tyrosine kinase inhibitor resistance (ko01521);; RNA transport (ko03013);; HIF-1 signaling pathway (ko04066);; mTOR signaling pathway (ko04150);; PI3K-Akt signaling pathway (ko04151);; Longevity regulating pathway (ko04211);; Insulin signaling pathway (ko04910)	--	--	--	--	--	--	mCG145184, partial [Mus musculus]
ONT.19032	New_gene	ONT.19032	10	26	14	8	9	11	23	8	13	1	8	6	7	10	7	8	4.567	12.9745	6.1717	3.9978	4.0183	5.7673	8.5426	4.0926	6.1018	0.4991	4.211	2.5753	3.5589	4.2848	3.1725	2.407	0.0169536	-0.829684	down	--	--	Molecular Function: RNA polymerase II transcription factor activity, sequence-specific DNA binding (GO:0000981);; Molecular Function: molecular_function (GO:0003674);; Molecular Function: nucleic acid binding (GO:0003676);; Molecular Function: transcription factor activity, sequence-specific DNA binding (GO:0003700);; Cellular Component: nucleus (GO:0005634);; Biological Process: regulation of tr…	K09229|1.7e-28|mmu:235682|K09229 KRAB and SCAN domains-containing zinc finger protein | (RefSeq) Zfp445, AW610627, ZNF168, Znf445, mszf29, mszf50; zinc finger protein 445	--	[R]	General function prediction only	KRAB box	Zinc finger protein 445 OS=Mus musculus OX=10090 GN=Znf445 PE=2 SV=2	K	Transcription	zinc finger protein 445 isoform 2 [Mus musculus]
ENSMUSG00000042473	Known_gene	Tbc1d8b	6	3	7	3	2	2	10	4	3	1	2	1	0	4	3	2	2.7402	1.4971	3.0859	1.4992	0.893	1.0486	3.7142	2.0463	1.4081	0.4991	1.0528	0.4292	0	1.7139	1.3596	0.6018	0.01746	-1.12845	down	--	--	Molecular Function: calcium ion binding (GO:0005509);;	K19951|0.0e+00|mmu:245638|K19951 TBC1 domain family member 8/9 | (RefSeq) Tbc1d8b, 4921505D17Rik, 9030605E16Rik; TBC1 domain family, member 8B	--	[R]	General function prediction only	Rab-GTPase-TBC domain	TBC1 domain family member 8B OS=Mus musculus OX=10090 GN=Tbc1d8b PE=1 SV=1	S	Function unknown	TBC1 domain family member 8B [Mus musculus]
ONT.19808	New_gene	ONT.19808	4	8	5	3	2	2	3	3	1	0	1	1	3	1	2	3	1.8268	3.9921	2.2042	1.4992	0.893	1.0486	1.1142	1.5347	0.4694	0	0.5264	0.4292	1.5253	0.4285	0.9064	0.9026	0.0148161	-1.24941	down	--	--	--	K11969|7.6e-11|cge:100764705|K11969 ariadne-2 [EC:2.3.2.31] | (RefSeq) Arih2; E3 ubiquitin-protein ligase ARIH2 isoform X1	--	--	--	--	--	--	--	mCG1042149, partial [Mus musculus]
ONT.19438	New_gene	ONT.19438	13	2	7	5	11	7	11	3	3	2	3	4	4	6	3	8	5.9371	0.998	3.0859	2.4986	4.9113	3.6701	4.0856	1.5347	1.4081	0.9981	1.5791	1.7169	2.0337	2.5709	1.3596	2.407	0.0322772	-0.814444	down	--	--	--	K11969|9.9e-14|cge:100764705|K11969 ariadne-2 [EC:2.3.2.31] | (RefSeq) Arih2; E3 ubiquitin-protein ligase ARIH2 isoform X1	--	--	--	--	E3 ubiquitin-protein ligase NEDD4 OS=Mus musculus OX=10090 GN=Nedd4 PE=1 SV=3	--	--	rCG56442 [Rattus norvegicus]
ONT.14359	New_gene	ONT.14359	8	9	5	4	2	3	15	5	3	4	2	2	0	6	1	4	3.6536	4.4912	2.2042	1.9989	0.893	1.5729	5.5712	2.5579	1.4081	1.9962	1.0528	0.8584	0	2.5709	0.4532	1.2035	0.0144142	-1.14396	down	--	--	Cellular Component: cellular_component (GO:0005575);; Cellular Component: membrane (GO:0016020);;	--	--	--	--	--	--	U	Intracellular trafficking, secretion, and vesicular transport	mCG148474 [Mus musculus]
ENSMUSG00000045672	Known_gene	Col27a1	7	5	9	3	6	3	5	4	2	1	4	3	1	5	2	5	3.1969	2.4951	3.9675	1.4992	2.6789	1.5729	1.8571	2.0463	0.9387	0.4991	2.1055	1.2877	0.5084	2.1424	0.9064	1.5044	0.0442402	-0.832119	down	--	--	Molecular Function: extracellular matrix structural constituent (GO:0005201);; Cellular Component: collagen trimer (GO:0005581);;	K19721|0.0e+00|mmu:373864|K19721 collagen type V/XI/XXIV/XXVII, alpha | (RefSeq) Col27a1, 5730512J02Rik, AI449266; collagen, type XXVII, alpha 1	Protein digestion and absorption (ko04974)	[W]	Extracellular structures	Collagen triple helix repeat (20 copies)	Collagen alpha-1(XXVII) chain OS=Mus musculus OX=10090 GN=Col27a1 PE=2 SV=1	S	Function unknown	collagen alpha-1(XXVII) chain preproprotein [Mus musculus]
ONT.1157	New_gene	ONT.1157	4	7	5	5	6	4	10	2	6	0	1	4	0	3	2	1	1.8268	3.4931	2.2042	2.4986	2.6789	2.0972	3.7142	1.0232	2.8162	0	0.5264	1.7169	0	1.2854	0.9064	0.3009	0.00721631	-1.26587	down	[J]	Translation, ribosomal structure and biogenesis	Molecular Function: glutamate-tRNA ligase activity (GO:0004818);; Molecular Function: proline-tRNA ligase activity (GO:0004827);; Molecular Function: ATP binding (GO:0005524);; Cellular Component: cytoplasm (GO:0005737);; Biological Process: glutamyl-tRNA aminoacylation (GO:0006424);; Biological Process: prolyl-tRNA aminoacylation (GO:0006433);;	K14163|2.8e-32|mcal:110305293|K14163 bifunctional glutamyl/prolyl-tRNA synthetase [EC:6.1.1.17 6.1.1.15] | (RefSeq) Eprs; bifunctional glutamate/proline--tRNA ligase	Porphyrin and chlorophyll metabolism (ko00860);; Aminoacyl-tRNA biosynthesis (ko00970)	[J]	Translation, ribosomal structure and biogenesis	--	Bifunctional glutamate/proline--tRNA ligase OS=Mus musculus OX=10090 GN=Eprs1 PE=1 SV=4	J	Translation, ribosomal structure and biogenesis	bifunctional glutamate/proline--tRNA ligase isoform X1 [Mus caroli]
ONT.8010	New_gene	ONT.8010	3	8	13	6	2	5	13	5	5	2	3	3	4	5	1	7	1.3701	3.9921	5.7309	2.9983	0.893	2.6215	4.8284	2.5579	2.3468	0.9981	1.5791	1.2877	2.0337	2.1424	0.4532	2.1062	0.0378548	-0.838758	down	--	--	Cellular Component: integral component of membrane (GO:0016021);;	K03259|2.0e-08|mun:110549781|K03259 translation initiation factor 4E | (RefSeq) Eif4e1b; LOW QUALITY PROTEIN: eukaryotic translation initiation factor 4E type 1B	EGFR tyrosine kinase inhibitor resistance (ko01521);; RNA transport (ko03013);; HIF-1 signaling pathway (ko04066);; mTOR signaling pathway (ko04150);; PI3K-Akt signaling pathway (ko04151);; Longevity regulating pathway (ko04211);; Insulin signaling pathway (ko04910)	--	--	--	--	--	--	mCG145184, partial [Mus musculus]
ENSMUSG00000030208	Known_gene	Emp1	7	4	6	3	2	2	8	4	1	0	3	2	4	0	2	6	3.1969	1.9961	2.645	1.4992	0.893	1.0486	2.9713	2.0463	0.4694	0	1.5791	0.8584	2.0337	0	0.9064	1.8053	0.0369192	-0.949796	down	--	--	Cellular Component: plasma membrane (GO:0005886);; Biological Process: cell death (GO:0008219);; Cellular Component: integral component of membrane (GO:0016021);; Biological Process: bleb assembly (GO:0032060);;	K19289|4.1e-26|cmk:103175419|K19289 peripheral myelin protein 22 | (RefSeq) pmp22; peripheral myelin protein 22	--	--	--	PMP-22/EMP/MP20/Claudin family	Epithelial membrane protein 1 OS=Mus musculus OX=10090 GN=Emp1 PE=1 SV=2	U	Intracellular trafficking, secretion, and vesicular transport	epithelial membrane protein 1 isoform a [Mus musculus]
ONT.10645	New_gene	ONT.10645	4	8	18	8	10	2	10	5	4	1	3	4	5	10	2	3	1.8268	3.9921	7.935	3.9978	4.4648	1.0486	3.7142	2.5579	1.8775	0.4991	1.5791	1.7169	2.5421	4.2848	0.9064	0.9026	0.026023	-0.969299	down	--	--	--	K10408|1.5e-09|xtr:100497531|K10408 dynein heavy chain, axonemal | (RefSeq) dynein heavy chain 11, axonemal	--	--	--	L1 transposable element RBD-like domain;; L1 transposable element dsRBD-like domain	LINE-1 retrotransposable element ORF2 protein OS=Mus musculus OX=10090 GN=Pol PE=1 SV=2	S	Function unknown	reverse transcriptase, partial [Mus musculus]
ONT.9494	New_gene	ONT.9494	17	26	43	23	32	21	26	17	16	5	9	13	18	17	14	15	7.7639	12.9745	18.9559	11.4936	14.2874	11.0102	9.6568	8.6969	7.5099	2.4953	4.7374	5.5799	9.1516	7.2841	6.3449	4.5132	0.000357018	-0.91843	down	--	--	--	K11969|1.0e-07|cge:100764705|K11969 ariadne-2 [EC:2.3.2.31] | (RefSeq) Arih2; E3 ubiquitin-protein ligase ARIH2 isoform X1	--	--	--	--	--	--	--	mCG145372, partial [Mus musculus]
ENSMUSG00000028268	Known_gene	Gbp3	12	17	10	9	11	7	20	14	10	5	5	12	4	8	8	9	5.4804	8.4833	4.4084	4.4975	4.9113	3.6701	7.4283	7.1621	4.6937	2.4953	2.6319	5.1507	2.0337	3.4278	3.6257	2.7079	0.0187342	-0.685615	down	--	--	Molecular Function: GTPase activity (GO:0003924);; Molecular Function: GTP binding (GO:0005525);; Cellular Component: cytosol (GO:0005829);; Cellular Component: symbiont-containing vacuole membrane (GO:0020005);; Cellular Component: cytoplasmic vesicle (GO:0031410);; Biological Process: cellular response to interferon-beta (GO:0035458);; Biological Process: defense response to protozoan (GO:00428…	K20899|0.0e+00|mmu:55932|K20899 guanylate-binding protein 1/3/4/7 | (RefSeq) Gbp3, AW228655, GBP-3, GBP-4, Gbp4; guanylate binding protein 3	NOD-like receptor signaling pathway (ko04621)	[R]	General function prediction only	Guanylate-binding protein, C-terminal domain	Guanylate-binding protein 4 OS=Mus musculus OX=10090 GN=Gbp4 PE=1 SV=1	S	Function unknown	guanylate-binding protein 4 isoform X1 [Mus musculus]
ONT.12274	New_gene	ONT.12274	5	6	5	0	3	3	3	6	1	2	1	2	3	0	1	4	2.2835	2.9941	2.2042	0	1.3394	1.5729	1.1142	3.0695	0.4694	0.9981	0.5264	0.8584	1.5253	0	0.4532	1.2035	0.0328399	-1.09357	down	--	--	--	--	--	--	--	--	--	--	--	mCG1026318 [Mus musculus]
ONT.19144	New_gene	ONT.19144	7	8	8	5	5	5	10	5	5	2	5	2	5	6	2	3	3.1969	3.9921	3.5267	2.4986	2.2324	2.6215	3.7142	2.5579	2.3468	0.9981	2.6319	0.8584	2.5421	2.5709	0.9064	0.9026	0.0258237	-0.785199	down	--	--	--	K01025|8.5e-06|mpah:110335860|K01025 sulfotransferase [EC:2.8.2.-] | (RefSeq) sulfotransferase 1C2-like isoform X1	--	--	--	--	--	--	--	mCG148344 [Mus musculus]
ONT.8054	New_gene	ONT.8054	6	10	2	4	4	4	7	6	5	2	6	3	2	1	1	1	2.7402	4.9902	0.8817	1.9989	1.7859	2.0972	2.5999	3.0695	2.3468	0.9981	3.1583	1.2877	1.0168	0.4285	0.4532	0.3009	0.027485	-0.979719	down	--	--	--	K11969|1.6e-09|cge:100764705|K11969 ariadne-2 [EC:2.3.2.31] | (RefSeq) Arih2; E3 ubiquitin-protein ligase ARIH2 isoform X1	--	--	--	--	--	--	--	mCG1045525, partial [Mus musculus]
ONT.8961	New_gene	ONT.8961	6	12	7	6	4	1	14	8	7	3	1	1	3	6	2	6	2.7402	5.9882	3.0859	2.9983	1.7859	0.5243	5.1998	4.0926	3.2856	1.4972	0.5264	0.4292	1.5253	2.5709	0.9064	1.8053	0.0241267	-0.954691	down	--	--	--	K11969|6.3e-08|cge:100764705|K11969 ariadne-2 [EC:2.3.2.31] | (RefSeq) Arih2; E3 ubiquitin-protein ligase ARIH2 isoform X1	--	--	--	--	--	--	--	alsin isoform 2 [Mus musculus]
ONT.15004	New_gene	ONT.15004	17	0	3	20	20	7	21	5	4	0	0	1	0	2	6	0	7.7639	0	1.3225	9.9944	8.9296	3.6701	7.7997	2.5579	1.8775	0	0	0.4292	0	0.857	2.7192	0	0.000143091	-2.66504	down	--	--	Molecular Function: nucleic acid binding (GO:0003676);; Molecular Function: zinc ion binding (GO:0008270);; Cellular Component: integral component of membrane (GO:0016021);; Biological Process: viral process (GO:0016032);;	--	--	--	--	--	IgE-binding protein OS=Mus musculus OX=10090 GN=Iap PE=2 SV=1	--	--	gag [Mus musculus]
ENSMUSG00000041445	Known_gene	Mmrn2	10	7	10	7	11	11	16	7	6	6	6	4	7	9	1	5	4.567	3.4931	4.4084	3.498	4.9113	5.7673	5.9427	3.5811	2.8162	2.9943	3.1583	1.7169	3.5589	3.8563	0.4532	1.5044	0.00971144	-0.810655	down	--	--	Biological Process: cell migration involved in sprouting angiogenesis (GO:0002042);; Cellular Component: basement membrane (GO:0005604);; Cellular Component: extracellular space (GO:0005615);; Biological Process: negative regulation of vascular endothelial growth factor receptor signaling pathway (GO:0030948);; Biological Process: negative regulation of cell migration involved in sprouting angiog…	K24358|2.5e-06|pcw:110221289|K24358 collagen type XXVI alpha (EMI domain-containing protein 2) | (RefSeq) COL26A1; collagen alpha-1(XXVI) chain isoform X1	Protein digestion and absorption (ko04974)	--	--	C1q domain	Multimerin-2 OS=Mus musculus OX=10090 GN=Mmrn2 PE=1 SV=1	S	Function unknown	multimerin-2 precursor [Mus musculus]
ENSMUSG00000009734	Known_gene	Pou6f2	3	5	5	5	6	1	2	3	1	1	4	0	1	1	3	3	1.3701	2.4951	2.2042	2.4986	2.6789	0.5243	0.7428	1.5347	0.4694	0.4991	2.1055	0	0.5084	0.4285	1.3596	0.9026	0.0402564	-1.0383	down	--	--	Molecular Function: transcription factor activity, sequence-specific DNA binding (GO:0003700);; Biological Process: transcription from RNA polymerase II promoter (GO:0006366);; Biological Process: multicellular organism development (GO:0007275);;	K09368|2.3e-08|bta:517861|K09368 POU domain transcription factor, class 6 | (RefSeq) POU6F2; POU domain, class 6, transcription factor 2	--	--	--	--	--	K	Transcription	--
ENSMUSG00000050737	Known_gene	Ptges	7	15	11	5	9	9	13	7	6	2	6	3	5	6	6	4	3.1969	7.4853	4.8492	2.4986	4.0183	4.7187	4.8284	3.5811	2.8162	0.9981	3.1583	1.2877	2.5421	2.5709	2.7192	1.2035	0.00354855	-0.961503	down	--	--	Cellular Component: integral component of membrane (GO:0016021);;	K15729|5.6e-81|mmu:64292|K15729 microsomal prostaglandin-E synthase 1 [EC:5.3.99.3] | (RefSeq) Ptges, 2410099E23Rik, D2Ertd369e, Pges, mPGES, mPGES-1; prostaglandin E synthase	Arachidonic acid metabolism (ko00590)	--	--	MAPEG family	Prostaglandin E synthase OS=Mus musculus OX=10090 GN=Ptges PE=1 SV=1	S	Function unknown	prostaglandin E synthase [Mus musculus]
ENSMUSG00000026047	Known_gene	Kdelc1	14	15	20	11	7	20	21	15	11	8	10	10	8	13	6	13	6.3938	7.4853	8.8167	5.4969	3.1254	10.4859	7.7997	7.6737	5.1631	3.9925	5.2638	4.2922	4.0674	5.5702	2.7192	3.9114	0.0164381	-0.625351	down	--	--	Cellular Component: nucleoplasm (GO:0005654);; Cellular Component: endoplasmic reticulum lumen (GO:0005788);; Cellular Component: cytosol (GO:0005829);; Cellular Component: endomembrane system (GO:0012505);; Biological Process: protein O-linked glycosylation via serine (GO:0018242);; Molecular Function: UDP-glucosyltransferase activity (GO:0035251);; Molecular Function: UDP-xylosyltransferase act…	K13667|1.1e-37|cjc:100392996|K13667 EGF-domain serine glucosyl/xylosyltransferase [EC:2.4.1.376 2.4.2.63] | (RefSeq) POGLUT1, KTELC1; protein O-glucosyltransferase 1	Other types of O-glycan biosynthesis (ko00514)	[R]	General function prediction only	Glycosyl transferase family 90	Protein O-glucosyltransferase 2 OS=Mus musculus OX=10090 GN=Poglut2 PE=1 SV=1	S	Function unknown	protein O-glucosyltransferase 2 precursor [Mus musculus]
ENSMUSG00000028364	Known_gene	Tnc	4	6	6	8	2	7	13	3	4	1	2	5	6	3	1	1	1.8268	2.9941	2.645	3.9978	0.893	3.6701	4.8284	1.5347	1.8775	0.4991	1.0528	2.1461	3.0505	1.2854	0.4532	0.3009	0.0209353	-1.02593	down	[X]	Mobilome: prophages, transposons	Biological Process: cell adhesion (GO:0007155);; Biological Process: regulation of cell proliferation (GO:0042127);;	K06252|0.0e+00|cge:100754133|K06252 tenascin | (RefSeq) Tnc; tenascin isoform X1	PI3K-Akt signaling pathway (ko04151);; Focal adhesion (ko04510);; ECM-receptor interaction (ko04512);; Human papillomavirus infection (ko05165);; MicroRNAs in cancer (ko05206)	[TW]	Signal transduction mechanisms;; Extracellular structures	Fibronectin type III domain	Tenascin OS=Mus musculus OX=10090 GN=Tnc PE=1 SV=1	O	Posttranslational modification, protein turnover, chaperones	tenascin isoform 1 precursor [Mus musculus]
ONT.8566	New_gene	ONT.8566	4	13	11	5	4	3	7	3	5	0	4	2	3	5	0	4	1.8268	6.4872	4.8492	2.4986	1.7859	1.5729	2.5999	1.5347	2.3468	0	2.1055	0.8584	1.5253	2.1424	0	1.2035	0.0183822	-1.08623	down	--	--	Cellular Component: cellular_component (GO:0005575);; Cellular Component: intracellular (GO:0005622);; Cellular Component: cell (GO:0005623);; Cellular Component: cytoplasm (GO:0005737);; Cellular Component: Golgi apparatus (GO:0005794);; Cellular Component: cytosol (GO:0005829);; Cellular Component: endomembrane system (GO:0012505);; Cellular Component: organelle (GO:0043226);; Cellular Componen…	K20465|1.1e-06|aam:106491072|K20465 oxysterol-binding protein-related protein 9/10/11 | (RefSeq) OSBPL9; oxysterol binding protein like 9	--	--	--	--	--	T	Signal transduction mechanisms	Hypothetical predicted protein [Marmota monax]
ONT.9237	New_gene	ONT.9237	9	25	17	11	10	8	18	12	7	3	13	5	8	9	10	3	4.1103	12.4755	7.4942	5.4969	4.4648	4.1944	6.6855	6.139	3.2856	1.4972	6.8429	2.1461	4.0674	3.8563	4.5321	0.9026	0.0141003	-0.864867	down	--	--	--	--	--	--	--	--	--	--	--	hypothetical protein I79_019627 [Cricetulus griseus]
ONT.15393	New_gene	ONT.15393	85	194	130	114	92	65	130	66	98	24	82	56	47	64	35	85	38.8196	96.8095	57.3087	56.9682	41.0762	34.0793	48.2841	33.7643	45.9982	11.9774	43.163	24.0364	23.8958	27.4224	15.8623	25.5748	0.000602875	-0.839196	down	--	--	Molecular Function: protein serine/threonine kinase activity (GO:0004674);; Molecular Function: ATP binding (GO:0005524);;	K08867|0.0e+00|mpah:110315919|K08867 WNK lysine deficient protein kinase [EC:2.7.11.1] | (RefSeq) Wnk1; serine/threonine-protein kinase WNK1 isoform X1	--	[R]	General function prediction only	--	Serine/threonine-protein kinase WNK1 OS=Mus musculus OX=10090 GN=Wnk1 PE=1 SV=2	T	Signal transduction mechanisms	serine/threonine-protein kinase WNK1 isoform 4 [Mus musculus]
ONT.10954	New_gene	ONT.10954	7	14	20	4	5	7	19	7	9	1	3	1	6	10	8	5	3.1969	6.9863	8.8167	1.9989	2.2324	3.6701	7.0569	3.5811	4.2243	0.4991	1.5791	0.4292	3.0505	4.2848	3.6257	1.5044	0.0382896	-0.882594	down	--	--	Cellular Component: integral component of membrane (GO:0016021);;	K03259|6.1e-07|mun:110549781|K03259 translation initiation factor 4E | (RefSeq) Eif4e1b; LOW QUALITY PROTEIN: eukaryotic translation initiation factor 4E type 1B	EGFR tyrosine kinase inhibitor resistance (ko01521);; RNA transport (ko03013);; HIF-1 signaling pathway (ko04066);; mTOR signaling pathway (ko04150);; PI3K-Akt signaling pathway (ko04151);; Longevity regulating pathway (ko04211);; Insulin signaling pathway (ko04910)	--	--	--	--	--	--	mCG145184, partial [Mus musculus]
ONT.6516	New_gene	ONT.6516	7	11	9	5	5	2	9	0	3	1	1	5	0	3	3	4	3.1969	5.4892	3.9675	2.4986	2.2324	1.0486	3.3427	0	1.4081	0.4991	0.5264	2.1461	0	1.2854	1.3596	1.2035	0.0163398	-1.20568	down	--	--	Cellular Component: nucleus (GO:0005634);; Cellular Component: mitochondrion (GO:0005739);; Cellular Component: cytosol (GO:0005829);; Molecular Function: zinc ion binding (GO:0008270);; Molecular Function: transferase activity (GO:0016740);; Molecular Function: NAD-dependent protein deacetylase activity (GO:0034979);; Molecular Function: protein-malonyllysine demalonylase activity (GO:0036054);;…	--	--	--	--	--	--	--	--	NAD-dependent protein deacylase sirtuin-5, mitochondrial isoform X3 [Mus musculus]
ONT.4963	New_gene	ONT.4963	2	2	8	8	4	6	3	4	3	3	1	3	2	3	1	1	0.9134	0.998	3.5267	3.9978	1.7859	3.1458	1.1142	2.0463	1.4081	1.4972	0.5264	1.2877	1.0168	1.2854	0.4532	0.3009	0.0230154	-1.07043	down	--	--	--	--	--	--	--	--	--	--	--	mCG148344 [Mus musculus]
ONT.18962	New_gene	ONT.18962	7	1	7	5	4	1	2	3	3	1	2	0	1	3	2	2	3.1969	0.499	3.0859	2.4986	1.7859	0.5243	0.7428	1.5347	1.4081	0.4991	1.0528	0	0.5084	1.2854	0.9064	0.6018	0.0480827	-1.03486	down	--	--	--	--	--	--	--	--	--	--	--	mCG1049071 [Mus musculus]
ENSMUSG00000022842	Known_gene	Ece2	17	19	12	11	12	13	24	28	8	7	10	12	4	15	8	23	7.7639	9.4813	5.29	5.4969	5.3578	6.8159	8.914	14.3243	3.755	3.4934	5.2638	5.1507	2.0337	6.4271	3.6257	6.9202	0.022596	-0.65406	down	--	--	--	--	--	--	--	--	--	O	Posttranslational modification, protein turnover, chaperones	endothelin-converting enzyme 2 isoform X1 [Meriones unguiculatus]
ONT.10991	New_gene	ONT.10991	1	4	3	4	1	7	11	2	5	0	0	1	2	3	1	0	0.4567	1.9961	1.3225	1.9989	0.4465	3.6701	4.0856	1.0232	2.3468	0	0	0.4292	1.0168	1.2854	0.4532	0	0.0308484	-1.34858	down	--	--	--	K11969|2.9e-12|cge:100764705|K11969 ariadne-2 [EC:2.3.2.31] | (RefSeq) Arih2; E3 ubiquitin-protein ligase ARIH2 isoform X1	--	--	--	--	E3 ubiquitin-protein ligase NEDD4 OS=Mus musculus OX=10090 GN=Nedd4 PE=1 SV=3	--	--	rCG56442 [Rattus norvegicus]
